# Supplementary material for: mRNA-Seq of Single Prostate Cancer Circulating Tumor Cells Reveals Recapitulation of Gene Expression and Pathways Found in Prostate Cancer
Source: PLoS One. 2012 Nov 7;7(11):e49144. doi: 10.1371/journal.pone.0049144 (PMC3492322; doi:10.1371/journal.pone.0049144)
Supplement: Table S1 — FPKM values for 23,139 RefSeq RNAs expressed in LNCaP cells and prostate CTCs. For each cell, the FPKM of RefSeq RNAs were reported. (XLSX) [file pone.0049144.s001.xlsx]

## Sheet: Sheet1
	P1.1	P1.2	P1.3	P2.1	P2.2	P2.3	P2.4	P2.5	P2.6	P2.7	P2.8	2.9	P2.10	P3.1	P3.2	P3.3	P3.4	P4.1	P4.2	P4.3	LNCaP.1	LNCaP.2	LNCaP.3	LNCaP.4
gene	fpkm	fpkm	fpkm	fpkm	fpkm	fpkm	fpkm	fpkm	fpkm	fpkm	fpkm	fpkm	fpkm	fpkm	fpkm	fpkm	fpkm	fpkm	fpkm	fpkm	fpkm	fpkm	fpkm	fpkm
1/2-SBSRNA4	0.109357	0	0.234617	0.244515	0	1.41289	1.11653	1.11653	2.55975	1.78961	0.197057	1.87402	0.123194	2.35152	0	0	0	11.0684	6.99494	6.76136	0.26362	0.174597	0	10.7996
A1BG	0	0	0	0	0	0	0	0	0	0	0.190373	0	0	0	0	0	0	0	0	0	5.14115	0.985721	5.54656	1.23336
A1BG-AS1	0	0	0	0	0	0	0.0256541	0.0256541	0	0	0.0392645	0	0.0481651	0	0	0	0	0.179481	0.408137	0.0480583	0.0290403	1.25016	0.239527	0
A1CF	37.5632	0	0	0	0	0	0	0	0.0531378	0	0.0327318	0.150092	0	0	0	0	0	0.0428924	0.05419	0	0.0342136	0	0.00376207	0.0173662
A2LD1	0	0	0	0	0	2.91247	6.8153e-84	6.8153e-84	1.5117	0.456577	0	0	0	0	1.13508	0	0	0	0	0.0376346	0	0	0	0
A2M	0.0185092	0	0	0	0	0	0	0	0.108312	0	0	0.135936	0	0	0	0.0297276	0	0	2.59718	0	0.033464	0.0294757	0.00766832	0
A2ML1	0.148701	0.000185339	6.59946	0	0.09559	0.257518	0.137626	0.137626	0.842711	0.455801	0.262793	1.0829	0.120574	0.223761	0.00061639	0.165334	0.657576	4.39258	4.51035	2.98736	0.0804178	0.107343	0.076978	0.0649574
A2MP1	0	0	0	0	0	0	0	0	0	0	0	1.21319	0	0	0	0	0	0	0	0	0	0	0	0
A4GALT	0	0	0	0	1.25835	0	0	0	0.255232	0	0.0392971	0.160164	0	0	0	0	0	0	0	0	0	0	0	0
A4GNT	0	0	0	0	0	0	0	0	0	0	0.094694	0.192973	0	0	0	0	0	0	0	0	0	0	0	0
AA06	0	0	0	0	0	0	0	0	0	0	0	0	0	0	0	0	0	0	0	0	0	0	0	0
AAA1	0	0	0	0	0	0	0	0	0	0.14478	0.0741101	0.548172	0.0769838	0	0	0	0	0	0	0	0.104399	0.00970281	0.0566242	0.0349508
AAAS	0	124.029	0	616.212	25.7833	0.441686	1.19268	1.19268	0	0	0	0.788493	0.241891	0	0	0	0	0	0	0	23.7094	54.9013	41.0105	30.0591
AACS	0	0	16.6353	0	0	0	0	0	1.70057	2.71507	0.0238027	0.0970133	0.0595227	0	0	0	0	0	21.486	0	13.5491	11.0789	6.07461	2.56364
AACSP1	0	0	0	0	0	0	0	0	0.489465	0	0	0	0	0	0	0	0	0	0.0399223	0	0	0	0	6.9971
AADAC	0	0	0	0	0	0	0	0	0	0	0.105838	0	0	0	0	0	0	0	0.0560692	0	0.0353972	0	0	0
AADACL2	0	0	0	0	0	0	0	0	0	0	0	0	0	0	0	0	0	0	0	0	0	0	0.0263242	0
AADACL3	0	0	0	0	0	0	0	0	0.531286	0	0.0817999	0	0	0	0	0	0	0	0	0	0.0547152	0	0.00940346	0.0108498
AADACL4	0	0	0	0	0	0	0	0	0	0.0786337	0	0	0	0	0	0	0	0	0	0	0.0723951	0	0	0
AADAT	0	0	0	0	0.277282	0	8.2783	8.2783	0	0	0	0	0	0	0	0	0	0	0	0.0486132	21.3208	30.4904	19.8513	81.5167
AAGAB	0.530065	0	0	248.261	13.6934	0	1.66508	1.66508	6.20367	7.7151	11.1247	0	0.351254	0	0	0	0	0.0327219	0	0.175234	36.8867	26.2506	14.7781	39.8407
AAK1	1.56007	4.28359	1.70286	2.90246	4.32417	2.58697	2.19356	2.19356	6.40647	9.59014	0.563645	0.502526	4.07871	0.242336	1.89464	2.52447	0.0364122	1.9941	2.79911	10.4021	6.03934	1.52551	0.311018	4.2203
AAMP	0	0	0	0	91.2857	5.18022	47.2331	47.2331	16.0727	27.3758	88.994	0.380603	3.85308	0.524402	19.6119	8.48979	1.76958	0	0	0	74.2685	130.284	88.6076	92.1293
AANAT	0	0	0	0	0	0	0	0	0	0	0.541194	0	0	0	0	0	0	0	0	0	0	0	0	0
AARS2	0.351231	0.124072	26.1119	0.0613334	0.214704	0.403665	0.621487	0.621487	6.63777	7.40202	0.849873	3.30557	1.06264	0.0581292	0.275058	0.0918168	3.28211	14.0824	10.7193	10.7211	1.68961	1.56202	4.05094	1.93445
AARS	0	4.44482	0	0	0	41.1232	24.9882	24.9882	0	0.0515003	0	0.192605	0	119.95	0	177.158	0	0	4.50604	0	32.874	67.267	102.784	45.5692
AARSD1	1.5627	0	0.235478	0.109065	0.0781821	3.71566	1.62296	1.62296	19.1091	24.0722	1.76218	7.45409	1.68739	2.28487	0.272482	0	0	6.09289	31.6163	8.29352	70.1052	78.5656	99.2973	43.1077
AASDH	0	0	0	0	0	0	0	0	0	0.0321142	0	1.89163	2.01726	0	0	0	0	9.3188	0	0	16.8972	16.0292	3.01834	10.694
AASDHPPT	0	6.51349	0	222.582	0	0	18.1352	18.1352	3.44588	7.5672	78.214	0.151745	1.11724	0	0	0	0	0	0	1.67212	54.9981	39.2537	13.5285	47.8365
AASS	4.66366	0.33297	10.421	0.751097	3.36828	1.94833	0.874218	0.874218	2.29065	0.671209	1.93786	4.94157	0.561618	2.51395	0.0844918	3.37459	0.689017	36.0473	22.5656	20.9296	4.70654	4.38052	0.141011	1.21986
AATF	0	0.0576425	0	0	0.136279	0	67.98	67.98	0	0.0278284	0.076606	1.2489	28.5434	0.0537736	0	0	0	0	0	0.0477853	16.2947	0.203103	54.829	24.6709
AATK	0	0	0	0	0	0	0.270317	0.270317	0	0.0588507	0.0585821	0	0	0	0	0	0	0	0.0160906	0	0	1.52405	0.64582	0.622882
AATK-AS1	0	0	0	0	0	0	0	0	0	0	0.0540369	0.660718	0	0	0	0	0	0	0	0	0	0	0	0
ABAT	0	0	0	0	29.2605	0	0	0	0	0.0116922	0.0724216	0.262372	4.97042	0	0	0	0	0	0	38.5084	7.14804	9.95621	11.9175	3.1423
ABCA10	0.0134401	0	0	0	0	0	0	0	0	0	0.0660503	0.0658051	0	0.0212502	0	0.0215922	0	0	0	0	0	0.0143002	0.011147	0.014277
ABCA11P	0	48.102	0	0	0	0	11.1596	11.1596	0	1.0142	19.7768	0.198692	3.52199	0	0	0	0	0	0	0	1.06905	16.6987	2.85502	0
ABCA12	0	0	0	0	0	0	0	0	0.0611442	0.0364785	0.0502089	0.444985	0	0	0	0	0	0	0	0	8.8222	0.00554653	0.0313199	0.0224765
ABCA13	0.0734975	0.00236914	0.0184953	0.0108435	0.00920472	0.0971476	0.0662847	0.0662847	0.147896	0.134323	0.0571683	0.354962	0.109454	0.0271259	0.0230889	0.0182853	0.000303724	1.42047	2.21556	2.37423	0.0422785	0.0373574	0.0103358	0.0155062
ABCA17P	0	0	0	0	0	0	0	0	0	0	0.0558683	0	0.189775	0	0	0	0	0	0	0	0	0.965536	0.0171267	0.00988048
ABCA1	0.00799645	0	0	0	0	14.0018	1.18032	1.18032	3.88387	4.87846	0.0288185	0.293641	2.12593	0	0.424334	1.18157	0	0	1.15256	0.0269632	0.00963822	0.00424476	0.00331292	0
ABCA2	0	0	0	0	0	0	0	0	0	0	0.0945151	0.385217	8.10112	0	0	0	12.2232	1.42457	0.009886	0	0.30612	0.401608	0.00429083	0.584528
ABCA3	0	0	0	0	0	3.73365	0.115462	0.115462	0	0.0167951	0.0809086	0.0942175	2.61369	0	24.9372	0	0	0.0134626	0	0	0.231939	0	0.0106298	0.0245296
ABCA4	0	0	0	0	0	0	0	0	0.135341	0	0.0208379	0.169859	0	0	0	0	0	0	0	0	0	0.0306927	0.00479096	0
ABCA5	0	0	1.211	0.0407125	0	0.117626	0.0437016	0.0437016	2.23934	4.2386	0.0626387	0.151707	0.102561	0.0575788	0	58.9213	0	0.773872	0.938547	0.951763	0.959453	2.47256	4.48863	0.0386845
ABCA6	0	0	0	0	0	0	0	0	0.0946348	0.010586	0.0145705	0.65324	0	0	0	0	0	0	0	0	0	0.00858454	2.8475	0.00773053
ABCA7	0.0124505	0	0	0	0	0	0.0373526	0.0373526	0.0728577	0.0325998	0.056088	0.182879	0.0140258	0	0	0	0	0	0	0.013994	0.165074	0.535336	0	0.0059516
ABCA8	0	0	0	0	0	0	0	0	0.174721	0.00977226	0	0	0	0	0	0	0	0	0	0	0.0179939	0	0.01237	0.0142726
ABCA9	0	0	0.757078	0.101954	0.267441	0.227224	0.566685	0.566685	0.663164	0.531538	0.437346	0.89351	1.1503	0	0.0377216	0	1.93485	0.923942	2.8584	2.6144	0.223704	0.362549	0.203613	0.115709
ABCB10	0	0.030565	0	0	0	15.85	0	0	0.527654	0.885361	17.8323	2.64892	42.612	0	0	0	0	0	0	0.0253374	0.0135853	0	6.827	0
ABCB11	0	0	0	0	0	0	0	0	0	0.0235851	0	0	0.040589	0	0	0	0	0	0	0	0.0217139	0	0	0
ABCB1	0	0	0	0	26.5027	0	0	0	0	0	0.032887	0	0.0205599	0	0	0	0	0	0.0174212	0	0.0109989	0.00968804	0.00756125	0
ABCB4	0	0	0	0	0	0	0	0	0	0.0595285	0.0921773	0.0834852	0	0	0	0	0	0	7.20458	0	0	0	0.00941898	0
ABCB5	0.517722	0	3.97695	0	0	0.82671	0.230992	0.230992	0.707604	0.239787	0.282576	1.09435	0.586187	0	0	0.258948	0	4.63495	6.77006	4.17829	0.301824	0.120769	0.0614349	0.0867042
ABCB6	0	0	0	0	0	0	0	0	0	0.0191555	0.079097	0.859674	32.5374	0	0	0	0	0	0	0.789411	21.2687	23.7824	5.55269	0.713416
ABCB7	11.5052	0	0	0	0.665072	0.666923	0.384777	0.384777	0	0.123462	2.88887	1.66224	72.581	0	0	0	0	0	0	0	14.7994	43.4921	25.7239	6.34724
ABCB8	0	0	0	94.3015	0	0	3.1881	3.1881	0.430346	0	0.0828233	0.067513	1.55335	0	0	0.472456	0	0	0	0	0.177279	0.00975942	3.69423	0.175771
ABCB9	0	0	0	0	0	0	0	0	0	0	0.189803	0.135054	0	0	0	0	0	0	0	0	0.0221646	0.0878538	0	0
ABCC10	0	0	0	0	0	0	1.23935	1.23935	0.0998842	0.0446945	0.0922786	0.222892	1.14367e-215	0	0	0	0	0	0	0.0191852	0	0.0358005	0.0282878	0
ABCC11	0	0	0	0	0	0	0	0	0.452675	0.0126589	0.0696964	0.0710144	0	0	0	0	0	0	0	0	0.0466193	0.0102656	0.0360549	0
ABCC12	0	0	0	0	0	0	0	0	0	0	0.0149462	0.0609168	0.0373756	0	0	0	0	0	0	0	0.00999741	0	0.00687276	0.00792987
ABCC13	0.0314302	0	0.0674307	0	0	0	0	0	0.367847	0.128592	0.122026	0	0.0354069	0	0	0	0	1.08848	0.990074	1.20114	0.0189416	0	0.026043	0
ABCC1	0.0136921	0	0	0	0.0219459	4.20857	6.0633	6.0633	0.3205	0.0358515	0.0555147	0.314255	0.67907	0	1.83583	54.9354	0	0	0.223063	0	0.14905	10.9097	5.57073	12.6125
ABCC2	0	0	0	0	0	0	0	0	0	0.0222421	0	0.124774	0.0191389	0.193406	0	0	0	0	0	0.0381914	0	0	0	0.00812128
ABCC3	0	0	0	0	0	0	0	0	0.573031	0.0108633	0.148802	0.35959	0	0	0	0	0	0	0.0316825	0	0.0100014	0	0	0.0234168
ABCC4	0	0	0	0	0	2.98897	0	0	0.168548	0.00955911	0.0131572	0.2145	0	169.8	51.6343	143.538	249.716	0	0	0	88.9445	44.4154	38.3877	37.9895
ABCC5	0	0	0.516942	0	0	2.83009	0	0	1.05753	1.0515	0.187533	3.51594	47.5124	0	0	86.8759	1.13329	0.0153248	0	0	1.33791	27.2215	3.05922	0.0590734
ABCC6	0	0	0	0	61.3711	0	27.9731	27.9731	0	0.0109717	0.144341	0	1.0868	0	91.5017	0	0.156091	0	0	0	2.80349	2.06769	9.02719	0.3285
ABCC6P1	0	0	0	0	4.27293	0	1.45899	1.45899	0.191222	0	0.0294417	0.119996	0.0368119	0	6.34846	0	0	0	0	0	0.0614531	0.0528271	0.335602	0
ABCC6P2	0	0	0	0	101.07	0	60.3921	60.3921	0	0	0.88675	0	0	0	202.697	0	0	0	0	0	10.1713	6.0925	18.7054	0
ABCC8	0	0	0	0	0	0	0	0	0.302815	0	0.0310822	0.190024	0	0	0	0	0	0	0.0164651	0	0.0103953	0	0.0142926	0
ABCC9	0.456359	1.05066	1.15324	0.136051	0.812729	1.86884	1.7038	1.7038	5.2817	2.7483	2.37568	13.2575	1.2111	1.27006	0.0283237	1.20531	0.283329	9.72711	9.95127	6.00701	1.49126	1.18435	0.701681	0.509016
ABCD1	0	0	0	0	0	0	0	0	0.278543	0	0.128659	0.43698	0	0	0	0	0	0	0	0.0267508	2.26621	0.530613	0.256366	0.238913
ABCD2	0	0	0	0	0	0	0	0	0.375223	0.0209865	0.0144429	0.117731	0	0	0	0	0	0	0.0153016	0	0	0	0.0398478	0
ABCD3	0.107924	7.23213	1.38925	4.10227	0	1.2476	0.887734	0.887734	3.74178	1.68048	1.05935	0.265877	3.63862	0.258622	0	0	0	4.07787	4.22438	2.54777	19.7778	19.2359	9.24901	17.1772
ABCD4	0	0	0	0	0	0	4.91482	4.91482	4.77773	8.72539	0.240119	0.669002	0	0	0	0	0	0	0	0.0327633	10.7725	23.9829	9.51636	0.0139338
ABCE1	0	48.531	53.1947	0	0	11.1794	14.6992	14.6992	23.514	37.3498	0.280532	0.303263	10.0507	0	3.98038	0	0	0	0	26.8357	37.5742	91.332	17.2036	40.762
ABCF1	0	18.9876	106.754	0	0	0	39.2856	39.2856	0.153168	0	0.106124	0.0961163	4.92451	17.6469	13.89	42.8419	0	0	0.0249851	15.0635	45.2737	2.57058	9.79539	16.5062
ABCF2	0	326.77	79.8788	0	0	0.117252	0.147801	0.147801	11.259	14.3235	0.0443871	0.452274	0.0453401	0.0311576	68.625	0.158251	95.8881	1.81645	1.43431	0.527683	54.0331	126.007	46.6076	38.2047
ABCF3	0	0	0	0	0	0	49.3264	49.3264	11.5993	16.6628	0.062663	1.53238	36.1584	83.9699	0	8.9922	0	0	11.8175	0.703575	27.2446	0.830682	96.4275	65.3791
ABCG1	0	0	0.0324854	14.4917	0	0	4.96105	4.96105	0	0.397596	7.83099	0.111205	0.153526	0	0	0	0	0	2.08192	0	0.949465	0.0160754	3.36274	0
ABCG2	0	0	0	0	0	0	0	0	0	0	0.0175522	0.0715379	0.0438922	0	0	0	0	0	0	0	0.023481	0.0103412	0	0
ABCG4	0	0	0	0	0	0	0	0	0	0	0.136104	0	0.0272277	0	0	0	0	0.0253643	0	0.0271665	0.0582644	0.01283	0	0.0115537
ABCG5	0	0	0	0	0	0	0	0	0	0	0	0	0	0	0	0	0	0	0	0.036498	0.019569	0	0.0269056	0
ABCG8	0	0	0	0	0	0	0	0	0	0.0219031	0.0301475	0.122873	0	0	0	0	0	0	0	0	0	0	0.0138628	0
ABHD10	0	0	0	0.0754597	1.24414	25.8178	17.9212	17.9212	0	0	0	0	0.114057	99.592	0	0.162612	0	0.0354176	0	0	93.4981	64.1712	25.5732	72.4035
ABHD11	0.688192	2.45406	0.430633	63.618	198.39	31.4784	33.4802	33.4802	97.3462	149.625	197.959	16.0365	15.6875	17.6142	147.158	299.49	566.184	16.274	21.1979	9.39261	17.8092	22.2441	30.4702	26.9842
ABHD11-AS1	0	0	0	0	0	0	0	0	0	0	0.275799	0	2.41388	0	0	0	0	0	0	0	0	0	0.126821	0
ABHD12	0	0	0	0	0	10.7381	6.79739	6.79739	0	6.3835	157.416	0.157577	21.4435	4.01657	10.6065	0	13.0543	0	0	0	36.3104	48.957	25.3339	0.0820504
ABHD12B	0	0	0	0	0	0	9.47067	9.47067	0	0.169374	0	0	0	0	0	0	0	0	0	0	0	0	0	0
ABHD13	0	0	0	0	8.95793	0	0	0	0.189047	0	0.0436602	0.949049	0.0181966	0	0	0	0	0	0	0	0.0681424	0.00857443	0.00669211	0.0849358
ABHD14A	0	0	0	0	0	26.5835	0	0	19.6819	22.4739	0	2.50846	124.679	0	32.6921	0	0	0	0	0	65.7675	36.4333	11.5577	31.3694
ABHD14A-ACY1	0	0	0	0	0	3.15961e-67	9.46709e-45	9.46709e-45	6.69935	3.24721	1.29763e-263	0.000697422	4.08584e-12	4.61397e-44	1.76769e-08	0	0	0	0	0	48.4302	42.3626	9.56038	36.5017
ABHD14B	0	0	0	0	0	0	39.935	39.935	0	0	0.29677	3.19017	69.1621	201.954	0	0.330643	126.818	0	0	0	22.7915	21.5587	21.2748	3.9797
ABHD15	3.13204	0.751323	4.96639	0.471358	0.460401	2.46219	2.51929	2.51929	5.91963	5.22293	6.48132	7.77878	2.04272	0.106959	0.0257477	3.25544	0.565092	45.3858	40.3167	28.7055	1.69686	0.835739	1.45628	1.14933
ABHD16A	0	0	0	0	0	87.4954	26.5603	26.5603	55.4912	84.0466	12.713	0.953719	25.0443	0	0	0	0	0	0	119.054	0.132064	1.37322	22.1322	12.4293
ABHD16B	0	0	0	0	0	0	0	0	0	0	0	0	0	0	0	0	0	0.0549753	0	0	0	0	0	0
ABHD1	0	0	0	0.353448	0	0	0	0	0	0.0868009	0.0597364	0	0.149381	0	0.0775753	0.382557	0	0	0	0	13.0696	0.0543039	5.46627	0.0477412
ABHD2	0.0977336	0.707006	15.2729	0	18.8288	0.991184	16.8542	16.8542	2.59963	2.09147	0.158367	1.27711	14.9083	39.3637	6.11977	46.9129	84.4095	0.921909	2.58912	0.607764	40.3777	59.8786	51.7405	12.8967
ABHD3	0	0	0	0	0	0	0	0	0	0.0289804	0	0	0.797986	0	0	0	0	0	0	0	4.61584	0.470024	0.807051	10.116
ABHD4	111.999	0	0	0	0	0	0	0	0	0	0.0643757	0	0	0	27.0398	82.8548	0	0.037492	0	0.68265	52.1676	35.8233	14.3126	33.8989
ABHD5	112.654	0	0	0.858212	0	23.5012	6.40056	6.40056	3.46273	5.04596	0.172911	20.3786	16.3228	38.4759	0	0.0256862	0	0.0167832	0	0	20.6258	17.7346	13.8082	0.321088
ABHD6	0	0	0	2.10281	0	12.8414	16.2518	16.2518	0.220136	0	0.067787	0.138141	4.15307	0	0	0	0	0	0.0718196	0	6.1892	0.0199691	2.18194	19.6009
ABHD8	0	0	0	0	0	0	0	0	0	0.0285809	0.0393387	0	0	0	0	0	0	0	0.0416794	0	0.0263133	0.0463545	0.0180892	0
ABI1	0	0	0	0	71.8531	60.4621	20.0355	20.0355	0	0	0.494866	0.362649	0.0310873	0.157077	0	0.0443217	8.13911	0	0	0	9.01672	10.1461	5.30176	28.0587
ABI2	0.0347436	1.04926e-06	3.94504	0.362385	0.329197	0.166933	9.48118	9.48118	2.56586	5.18452	0.252827	1.16574	15.0844	1.69978	0.11221	13.7139	0.20669	7.42941	7.72502	9.10063	3.20418	7.42963	0.0388099	0.132228
ABI3	0	0	0	0	0	0	0	0	1.02141	0	0.0491077	0	0	0	0	0	0	0	0	0	0.808476	0	3.88621	0
ABI3BP	0	0	0	0	0	0	5.62503	5.62503	0	0	0	0.0708341	0.0217302	0	0	0	0	0	0.460321	0	0	0.0102395	0.023975	0.00922086
ABL1	0	0	37.8284	0	0	0	3.79346	3.79346	0.49576	0	0.0894496	0.435006	15.9621	0	0	0	0	0	2.79004	0.0178541	0.096928	2.95129	3.81046	0.486096
ABL2	18.3984	0	8.47279	0.0161993	0.0619412	6.27272	1.77832	1.77832	0.31124	0.332106	0.293947	0.427649	0.0666643	0.174687	0.0728559	0.396066	1.30507	3.70332	2.79292	30.3469	1.06121	2.06177	1.59995	0.284084
ABLIM1	0.0496441	0	0	0.111001	0	37.5895	0	0	0.326821	0.0507759	0.072364	0.205087	0	0.158948	0	0	0	0.106365	0.0473872	0	3.04716	5.47485	3.73117	10.1115
ABLIM2	0	0	0	0	0	0	0	0	0	0.0676933	0.172297	0.0949319	0	0	0	0	0	0	0	0	0	0	0.0143768	0
ABLIM3	0	0	0	0	0.607057	37.2494	10.1667	10.1667	0	0.0260972	0.951885	75.0304	3.66035	0	0	0.0960481	0	0	0	0.291272	0	0	0.0165172	0
ABO	0	0	0	0	0	0	0	0	0.350456	0	0	0	0	0	0	0	0	0	0	0	0	0.0317907	0	0
ABP1	0	0	0	0	0	0	0	0	0.216672	0	0.0667203	0	0	0	0	0	0	0	0	0	0.0446286	0	0	0
ABRA	0	0	0	0	0	0	0	0	0.188972	0.0634161	0	1.42301	0	0	0	0	0	0	0.308259	0	0	0.0171421	0	0
ABR	0	0	0	0	0	4.11705	0.541037	0.541037	0.716548	0.51235	0.148842	0.333075	0	0	0	0	0	0.0178469	0	1.91173	0.277141	0.298208	6.17928	0.00812948
ABT1	0	0	0	0	0	0	27.5246	27.5246	6.08492	7.35644	41.5826	1.61549	61.4084	0	0	0	0	0	0	0	27.5973	22.3551	49.94	32.9975
ABTB1	0	0	0	0	0	0	1.33757	1.33757	0	0.0310311	0.462347	0.78338	16.7696	0	0	0	0	7.16475	0	0	1.20067	2.5168	0	0
ABTB2	0	0	4.94402	0	0	0	1.1882	1.1882	0	0	0.0315783	0	0	0	0	0	0	0.0183905	0	0	0.0211224	0.0279075	0.152467	2.19479
ACAA1	0.0616365	0	0	0	0	24.5191	59.8433	59.8433	0	0	0.253867	0.754463	8.05511	10.1359	23.1539	2.38038	0	0	2.30494	0	40.0098	13.2085	8.48765	17.3337
ACAA2	0	0.0645396	0	217.114	185.391	26.8327	6.28333	6.28333	0.278542	0.0311581	0.085772	1.57312	69.8693	0	0	0	0	0.0499541	30.7161	0	0.172116	16.171	10.7476	12.7875
ACACA	63.8562	50.3829	0.793538	0	0	0.44839	0.0661384	0.0661384	0.694644	0.603043	9.70254	0.312898	0.0638608	99.5882	13.9804	35.8366	28.5903	1.80949	1.15742	2.23008	14.8424	3.21857	11.9253	10.3388
ACACB	0.00980614	0	0.465686	0	7.00512e-08	8.69067	0.000276343	0.000276343	1.64757	2.05537	0.0492645	0.346541	0.113096	0.0453595	0.00243346	0.00147039	0	0.668049	0.603302	0.797148	0.0066105	0.265056	0.379118	0.0895152
ACAD10	0	0	0	0	0	0	1.54336	1.54336	0	0	0.103856	0.0793644	0.58546	0	0	0	0	0	0	0	0.677586	4.04293	14.3181	0.713042
ACAD11	0	0	0	0	1.57502	0.767397	1.20819	1.20819	0.766714	0.0171531	0.0236096	2.51162e-13	0.0553497	0	0	0	0	0	0.0238845	0	0.0151104	0	0.168462	4.76881
ACAD8	0	0	0	0	0	0	0	0	0	0	0	0	0	24.6186	0	0	0	0	0	0	5.64112	20.8164	3.04091	10.9596
ACAD9	0	9.08889	58.4176	0.0776547	46.9831	1.08691	23.9027	23.9027	107.107	0.0227342	0.225301	0	0	0	0	0	0	0	0	0	10.7794	0	49.4269	14.7095
ACADL	0	0	0	0	0	0	0	0	0	0	0	0.132279	0	12.758	0	16.5467	0	0	0	0	2.36629	0	0	0.65434
ACADM	0	0	0	210.83	0	41.9444	36.9493	36.9493	0	0.119829	3.03113	0.907518	7.42457	383.772	56.7541	206.684	0	0	0	27.7793	22.083	39.6491	67.6637	77.7529
ACADS	0	0	0	0	0	0	3.17284	3.17284	0	0	0.0433116	0.706105	0.704002	0	0	0	0	0	0	0	0.115883	0.0510359	0.0199161	0.459588
ACADSB	0	0	0.0155013	0	33.5662	0.204971	1.64499	1.64499	0.93077	0.848455	0.569026	18.9225	0.097019	125.566	25.0955	41.1276	0	0.337924	5.83493	0.63396	4.48052	25.1709	25.1817	31.3498
ACADVL	0	0	60.4506	0	50.4925	36.7109	2.42422	2.42422	26.2691	39.3993	0.110295	1.43852	73.8224	12.233	20.2295	37.8162	174.934	0	5.80372	0.0504525	53.783	95.3468	73.0159	24.1293
ACAN	0	0	0	0	0	0	0	0	0.0577848	0	0.0988568	0.0350152	0	0	0	0	0	0	0	0	0	0	0.00409107	0.00472033
ACAP1	0	0	0	0	0	0	0	0	0	0	0.161009	0	0	0	0	0	0	0	0	0	0.0646185	0.0569171	0.45903	0
ACAP2	0.0209821	0.00115191	0.275585	0.0546251	0.15272	2.15405	23.8085	23.8085	0.459577	0.427022	5.14133	7.74449	10.6185	80.7554	67.6656	0.089439	1.33186	3.75169	2.7713	1.93534	6.97862	3.73619	0.227577	1.08614
ACAP3	0	0	0	0.0517924	0	0	0	0	0	0.0151628	0.14609	0.255182	3.65324	0	0	0	0	0	0	0	0.195437	0.012296	0.163144	0.0332184
ACAT1	124.8	148.042	0	0	0.20516	67.137	40.5263	40.5263	0	0.0558586	0.0384419	0.313357	0.0480652	126.826	0	145.621	60.1313	18.6273	0	0	373.334	288.116	384.241	374.078
ACAT2	0	0	0.161344	0	51.8229	3.49337	0	0	8.85594e-202	0.193402	1.64006	0.945223	0	0	6.36024e-70	2.99846e-91	0	0	2.02871	0	88.5416	59.1047	318.949	0
ACBD3	0.710524	0.0332204	98.5844	0.328691	13.7838	0.033321	32.3715	32.3715	1.43374	2.26136	0.397345	21.413	4.66453	0	0.0342143	93.9698	0	0	0	78.513	6.61498	7.40029	17.4794	4.30999
ACBD4	0.381235	0	6.13429	0.142069	0.509206	3.02446	0.914994	0.914994	0	0.0831842	1.95404	0.699974	0.572627	0.562588	0	0	0	21.4056	10.1901	5.92892	0.804138	0.283978	0.157264	0.0607463
ACBD5	1.79401	0.357316	41.5309	0	0	13.6703	20.6865	20.6865	0.613419	2.53135	51.5888	0.342163	0.866838	0	0.0325293	0	0.289247	5.62275	3.13547	0.943364	0.353493	8.0586	9.52758	0.156824
ACBD6	0	148.502	2.3147	0	0	0	33.2431	33.2431	0	0	0.210178	18.6316	0	44.039	0	0.0936667	0	0	22.9926	60.8342	7.76737	23.8064	0.120808	20.7412
ACBD7	0.458752	0.617782	15.9281	50.7371	5.41704	17.7203	12.42	12.42	11.5726	3.04026	2.55009	19.8702	2.39404	0.745487	0.715277	2.89245	5.41317	67.2625	44.8652	33.4293	1.76352	2.37953	1.17881	1.2013
ACCN1	0	0	0	0	0	0	0	0	0.387674	0	0.119377	0	0	0	0	0	0	0	0	0.0285849	0	0	0.0105362	0
ACCN2	0	0	0	0	0	0	0	0	0	0	0.271756	0.609178	0	0	0	0	0	0	0	0	0	0.111823	5.06879	0
ACCN3	0	0	0	0	0	0	0	0	0	0.0298625	0.0411029	0	0.0513923	0	0	0	0	0	0	0	0	2.79084	0	0
ACCN4	0	0	0	0	0	0	0	0	0	0	0	0.458156	0	0	0	0	0	0.0327327	0	0	0	0.0662293	0.0516902	0
ACCN5	0	0	0	0	0	0	0	0	0.323842	0	0	0	0	0	0	0	0	0	0	0	0	0	0	0
ACCS	0	0	0	0	0	0	0	0	7.78839	12.1147	0	0.722985	0	0	0	0	0	0	0	0	0.0296633	0	0	0
ACCSL	0	0	0	0	0	0	0	0	0	0	0	0	0	0	0	0	0	0.106957	1.8971	0	0	0.0270496	0.0633345	0
ACD	0.326843	0	0	0	7.55089	0.282227	0	0	20.0275	23.9115	0.343144	0	0	0	0	0	0	0	0	0	7.31156	13.4752	11.7465	4.5876
ACE2	0	0	0	0	0	0	0	0	0	0.0815981	0	0	0	0	0	0	0	0	0	0	0	0	0	2.74105
ACE	0.0172817	0	0	0	0	28.1028	0	0	0	0.0183529	0.249911	0.102956	0.0315846	0	0	0	0	0	0	0	0.0104149	0.014883	0.0143196	0
ACER1	0	0	0	0	0	0	0	0	0	0	0	0	0	0	0	0	0	0	0	0.314141	0	0	0	0
ACER2	0	0	0	0	0	0	0	0	0.181979	0.0610691	0.056037	0.570978	0.0350325	0	0	0.0499464	0	0.0326354	0	0	0.0374827	0.0165077	0.0128838	0
ACER3	0.0205201	0	0	0.176067	0.000508867	4.85933	3.00027	3.00027	0	0.0128864	0.124158	0	0	0	0	0.031618	0	0.0619774	0.0375829	0.022127	7.64042	16.8872	7.82972	2.17381
ACHE	0	0	0	0	0	0	0	0	1.08422	0	0.148385	0	0	0	0	0	0	0	0	0.18512	2.02705	0	0.240235	0
ACIN1	0	0.356972	0	1.55751	0.687033	28.1672	15.4688	15.4688	0	0.914808	20.761	0.536607	8.75666	0	0	0	0	0	0	68.2685	15.6714	2.28454	3.58612	5.17528
ACLY	1.71955	0	0.0214426	0.0446945	20.4758	0	3.07093	3.07093	12.519	19.8393	0.200135	0.293634	0.0225184	37.4005	175.214	115.08	8.25445	0.0209772	0.0190807	0	27.3855	89.2342	83.7626	74.2842
ACMSD	0	0	0	0	0	0	0	0	0	1.57436e-10	0	0	0	0	0	0	0	0	0	0	0	0	0.0326157	0
ACN9	0	0	0	467.507	170.949	0	46.7167	46.7167	0	0.0581798	0.920904	3.10059	112.19	14.896	0	165.019	0	0	0	0.0499517	56.0278	37.2014	51.2204	61.6266
ACO1	0	0	0	0	0.0789395	0	0	0	13.2575	23.3894	0.0443738	0.452139	0	0	0.0687764	0	0	0	0.0235063	0	10.9969	2.43137	23.6284	12.1835
ACO2	0	0	0	0	0	8.37834	5.05176	5.05176	0	0.362348	0.116467	3.10396	76.4586	203.023	7.10037	78.406	112.648	0	0	0	84.6422	114.76	49.91	57.9716
ACOT11	0	0	0	0	0	0	0	0	0	4.33568e-09	0	0	0	0	0	0	0	0	0	0	0	0.0965484	0.0188383	7.47081
ACOT12	0	0	0	0	0	0	0	0	0	0.0301981	0	0	0	0	0	0	0	0	0	0	0.0278022	0	0	0
ACOT13	0.0844584	1.44573e-10	1.27419	0.167107	117.523	26.898	21.2915	21.2915	5.7529	10.5804	0.0390722	0.674669	2.30375	4.39939e-09	0.255249	0.0831383	0.349572	27.4984	1.33372	1.40807	21.0673	9.86606	14.5354	33.0701
ACOT1	0	0	0	0	0	0	0	0	0	0	0	0	0	0	0	0	0	0	0	0	1.98649	0.812378	2.36545	0
ACOT2	0	0	0	0	0	0	0	0	0	0	0.0949363	0	0	0	0	0	0	0	0	0.0592205	36.4184	12.8088	36.8009	4.88583
ACOT4	0	0	0	0	0	0	0	0	0	0	0.0519557	0	1.10435	0	0	0	0	0	0	0	0	0.0306108	0	0
ACOT6	0	0	0	0	0	0	0	0	0	0	0.0927402	0	0	0	0	0	0	0	0	0.11571	0	0	0	0
ACOT7	0	144.716	0	0	4.80208	1.06658	51.778	51.778	1.59292	0	0.44147	2.53029	59.7916	0	0	0.109295	203.231	0	0.406037	171.897	23.1701	56.6742	29.489	56.2098
ACOT8	0	0	0	474.486	178.392	0	0	0	5.53689	10.0878	4.01655e-154	0.938121	0	0	0	0	0	0	0	0	45.8524	38.7848	19.2631	37.4183
ACOT9	0.0550416	0	0	0.123068	0	35.2594	31.1453	31.1453	0	0	0.0495913	1.65073	70.8145	365.672	0	78.5059	0	0	0	0	39.9782	64.8183	31.8129	39.433
ACOX1	18.0093	0.276648	10.7246	0	0	20.6684	1.35242	1.35242	4.31052	6.09157	0.230311	0.581089	0.339388	1.04442	0	0.292713	0.277097	1.53777	2.2582	3.21066	14.8061	6.73054	9.77523	9.77261
ACOX2	0	0	0	0	0	0	0	0	0	0.0256074	0	0	0	0	0	0	0	0	0	0	0.0235758	0.0415319	0	0
ACOX3	0	0	0	0	0	0	4.25367	4.25367	0	0.0207155	0.12831	0	0	0	0	0	0	0	0	0	0	0.104996	0	3.85777
ACOXL	0	0	0	0	0	0	0	0	0	0	0.102618	0	0.042769	0	0	0	0	0	0	0	0	0	0.015729	0.254077
ACP1	3.06199	243.697	0.0655782	395.443	258.787	116.855	104.333	104.333	50.8018	79.0743	0.436989	4.05486	152.268	280.928	0	0.0981821	0	0	1.29686	30.0985	187.602	83.7249	40.769	115.958
ACP2	0	0	0	0	70.6482	0	0	0	0	0	0.0989733	0.453811	0	0	49.1845	0	0	0	0.0800261	0	13.877	0.0438026	20.8213	0
ACP5	0	0	0	0	0	0	0	0	0	0.0424429	0.211375	0	0	0	0	0	0	0	0	0	0	0	0	0
ACP6	0	0	0	0	0	27.0902	12.2292	12.2292	18.3258	27.4894	0.0925097	0.377044	0	0	0	0	0	0	0.441068	0	7.33265	1.19909	0	9.52188
ACPL2	0	0	0	84.8682	0	21.7551	0.110172	0.110172	0	0	0.11911	0.485462	0.0330947	0	0	0	0	0	0	0	0.079672	0.530712	0	0
ACPP	95.9488	0.148131	0	580.885	325.457	0	315.648	315.648	252.085	394.154	0.860464	7.40236	46.7985	23.6163	10.298	89.1976	591.202	0	146.343	93.1414	3.63775	0	0.0113155	0
ACPT	0	0	0	0	0	0	0	0	0	0	0.0649103	0	0	0	0	0	0	0	0	0	0	0	0.0298478	0
ACR	0	0	0	0	0	0	0	0	0	0	0.06363	0	0	0	0	0	0	0	0	0	0	0	0	0
ACRBP	0	0	0	0	0	0	0	0	0	0	0	0.17978	0	0	0	0	0	0	0	0	0.0295047	0	0	0
ACRC	0	0	75.295	0	0	0	0.016614	0.016614	0	0	0.0997889	0	0	0	0	0	0	0	0	0	0	0.0146982	0.0344146	0
ACRV1	0	0	0	0	0	0	0	0	0	0	0.57531	0	0	0	0	0	0	0	0	0.12164	8.08578	0.0574391	0	0
ACSBG1	0	0	0	0	0	0	0	0	0	0	0	0	0	0	0	0	0	0	0	0	0.0179504	0	0	0
ACSBG2	0	0	0	0	0	0	0	0	0	0	0.11833	0	0	0	0	0	0	0.0344572	0	0	0.0197875	0	0.013603	0
ACSF2	0	0	0	0	28.9916	0	1.214	1.214	0.473591	0	0.109375	0.594378	0	0	0	0	0	0.0424667	0.0386275	5.27614	0	0	0	0
ACSF3	0	0	0	0	0	0	0	0	0.185266	0	0.120235	0.523165	0.0356654	0	10.1246	0	0	0.033225	0	0	2.36589	5.12579	0	4.2376
ACSL1	25.4062	0	0	0	137.448	2.78347	15.0659	15.0659	1.472	0.748455	1.46285	0.335896	0.103045	368.971	14.6257	50.0972	143.465	0.959928	1.92092	0.0771099	55.1397	13.28	28.8582	50.0766
ACSL3	468.099	20.8697	0	0	30.2755	12.9413	24.3878	24.3878	9.28222	15.0398	0.0183186	0.398207	2.81753	420.42	139.895	18.908	342.349	0	8.55922	0	150.992	246.695	361.189	182.557
ACSL4	0	0	0	0	0	0	0	0	0.39998	0	0.0692816	0.250997	0	0	0	0	0	0	0	0	0.0411926	0.0483778	1.11153	1.62557
ACSL5	0	0	0	0	0	0	0	0	0	0.0954783	0.0246401	0	0	0	0	0	0	0	0	0	0	0	0	0
ACSL6	1.59411	0	0.0652066	0	0.0866038	0.165917	0.00810497	0.00810497	10.0398	13.865	0.183498	0.357152	0.0811595	0	0	0.021695	0.0419315	1.67288	1.39271	1.13894	0.130836	0.100987	0.0298478	0.0290576
ACSM1	0	0	0	0	0	0	0	0	0	0.0583687	0	0.163719	0	0	0	0	0	0	0	0	0.0268689	6.08233	5.41205	0
ACSM2A	0	0	0.0320052	0	0	0	0	0	0.698376	0	0.0806446	0.109562	0	0	0	0	0	0	0	0	0	0.0316756	0	0
ACSM2B	0	0	0	0	0	0	0	0	0	0	0.13477	0	0	0	0	0	0	0	0	0	0	0	0	0
ACSM3	0	77.5029	0	0	5.63133e-55	0	0	0	0.253592	0.0575824	3.18323e-156	0	0	0	0	0	0	0	0	0	2.69874e-62	0.103469	16.585	23.9963
ACSM4	0	0	0	0	0	19.1382	0	0	0	0	0	0	0	0	0	0	0	23.1355	0	0	0.0322462	0.908896	0	0
ACSM5	0	0	0	0	0	0	0	0	0	0	0.133983	0	0	0.0470247	0	0	0	0	0	0	0	0	0.0308048	0
ACSS1	0	0	0	0	0	0	5.52087	5.52087	2.48334	3.58601	2.17244	0.991677	24.968	0	0	0	0	0	0.0184129	19.318	0	0	0.00799165	0.0184417
ACSS2	0	0	0	0	0	0.486825	24.7702	24.7702	0	0	0.0267344	0.114065	0	0.176808	0	0	0	9.81224	0	0	28.8664	0.248603	0.16847	6.10284
ACSS3	0	0	0	0	0	0	0	0	0.511007	0.0381079	0.0524518	0	0	0	0	0	0	0.0305473	0	0	0	0.0154515	0	0
ACTA1	9.94437e-05	0.125317	0.00150083	0.161916	0.44966	0.090483	0.0889495	0.0889495	0.00323083	0.0940038	0.328511	0.0289822	0.0586233	0.0024138	0.218027	0.59389	0.00121658	0.135836	0.0640027	0.00254903	0.45561	0.26344	0.0998319	0.271609
ACTA2	0	0	0.0568429	0	0	0	0	0	0	0	0.248343	0	0	0	0	0	0	0	0	0	75.6652	0	0.028549	0.0329401
ACTB	363.661	2271.99	391.343	5536.63	2798.74	2682.56	2283.73	2283.73	237.257	469.321	2114.32	1658.26	2101.87	632.711	3805.79	12786.1	1326.81	898.828	244.563	783.184	3392.06	4732.48	3180.64	4181.71
ACTBL2	0	0	0	0	0	0	0	0	0	0	0.0286459	0	0	0	0	0	0	0	0	0	0	0	0.0263446	0
ACTC1	0.000699746	0.0324141	0	0.00113532	0.000616462	0	0	0	0.159726	0	3.89504e-05	0.000368517	8.74147e-08	0	0	8.32895e-05	0	0	0.0225294	0.0265317	0.0288069	0.0250601	0.0197186	1.5961e-05
ACTG1	895.049	473.006	687.034	2083.16	3390.36	1071.68	1776.37	1776.37	323.145	605.723	1318.93	96.4857	1926.13	357.892	2187.33	10184	1115.88	685.311	62.5949	742.875	1127.16	1608.34	1373.73	1835.3
ACTG2	0	0	0	0	0	0	0	0	0.482838	0	0.0743405	1.89371	0	0	0	0	0	0	0	0	0	0.0437993	0	0
ACTL6A	0.0545338	105.516	0	0	328.881	0.197777	36.1033	36.1033	0	5.31829	113.421	1.2516	4.36273	372.352	1.14818	0.394144	0	22.2637	0	0	7.03336	67.4008	50.2859	83.0537
ACTL6B	0	0	0	0	0	0	0.0372341	0.0372341	1.0894	4.18391	0.11182	0	0	0	0	0	0	0	0	0	0.0373977	0.0658812	0	0
ACTL7A	0	0	0	0	0	0	0	0	0	0	0	0.738133	0	0	0	0	0	0	0	0	0	0	0	0
ACTL7B	0	0	0	0	0	0	0	0	1.20169	0	0	1.00545	0	0	0	0	0	0	0	0	0	0	0	0
ACTL8	0	0	0	0	0	0	0	0	0	0	0.223877	0	0.335905	0	0	0	0	0	0	0	0	0.0527607	0.0205891	0
ACTL9	0	0	0.0725236	0	0	0	0	0	0	0	0.121827	0.496533	0	0	0	0	0	0	0	0	0	0	0	0
ACTN1	0	18.1069	0.480185	0	3.91555	7.01151	9.23369	9.23369	0	0.692216	11.4486	0	0.821143	0	18.958	1.58532	0	0.0246424	0.0896698	39.0367	28.2315	11.7071	22.7119	25.6463
ACTN2	0	0	0	0	0	0	0	0	0.222886	0.0124662	0.0171585	0.0699331	0	0	0	0	0	0.0199854	0	0	0.0114771	0.0101093	0.00789	0
ACTN3	0	0	0	0	0	0	0	0	0.181636	0	0.167794	0	0.0349665	0	0	0	0	0	0	0	0	0	0	0
ACTN4	0.0219593	34.9551	57.7166	2.35783	11.0166	8.83779	8.3267	8.3267	2.18452	1.84003	0.278988	3.63056	29.2543	0.1736	1.44126	7.37319	0.0681667	13.574	2.15552	0.603222	1.08034	5.70622	3.21643	5.02104
ACTR10	1.86887	0.0499122	0.0011475	25.2684	0	146.706	163.456	163.456	20.4642	41.4046	115.75	3.03712	131.488	0	49.709	0.441829	0	3.85466	0.493042	5.04178	65.7165	68.7346	74.8514	78.9627
ACTR1A	0	0	0	0	0	4.3219	0	0	34.665	46.7138	0.0277981	0.339892	0.0695137	0	3.40372	0.198214	178.526	0	0	0	27.9838	0.900779	29.2462	24.3203
ACTR1B	0	0.0543591	116.804	0	0	43.8371	0	0	0.46921	0.0524864	0.180606	0	0.270981	0	0	0.0643904	0	0	0	0	7.68324	15.1312	4.35173	0.785741
ACTR2	0	0	6.89006	0	154.245	44.8962	33.9943	33.9943	36.2905	55.0636	40.9678	0.508296	2.04626	0	0	1.17503	0.561467	3.74226	13.9324	0	18.3799	27.2997	6.72601	28.2788
ACTR3	0	41.4472	0	0	0	21.7911	70.5884	70.5884	0	0.193434	1.8637	2.29083	81.1518	0	101.193	15.6621	29.354	0	0.0313421	0.332149	98.0074	37.1241	98.6625	100.057
ACTR3B	0	0	0	0	0	0	15.086	15.086	0.269957	0.838531	0	0.762324	0	0	0	0	0	0	1.71866	0	1.27953	0.0244885	0.0191126	16.6531
ACTR3BP2	0	0	0	0	0	0	0	0	0	0	0.193406	1.11374	0	0	0	0	0	0	0	0	0	0.00848188	0	0
ACTR3BP5	0	0	0	0	0	0	0	0	1.00321	0.037407	0.0292697	0.0230375	0	0	0	0	0	0	0	0	0.0688783	0.0961078	0.0473507	0
ACTR3C	0	0	0	0	0	0	0	0	0	0	0.0939792	0	0	0	0	0	0	3.83569	0	0	0.244466	0.0430653	0.0336113	0
ACTR5	0	0	0	0	0	0	0.260624	0.260624	0	0	0.0652246	0	0	0	0	0	0	0	0	0	0	0.0768568	5.74353	0
ACTR6	180.568	0	0	0	0	0.216618	104.681	104.681	0	0.069508	0.0478354	0	0	0	0	0	0	0	1.16569	0.0596787	38.716	56.2819	100.149	64.7685
ACTR8	0	0	0	0	0	0	29.3516	29.3516	0	1.02329	29.5342	0	0	0	0	0	0	0	0.987154	0	5.82655	10.3791	5.43032	3.64437
ACTRT1	0	0	0	0	0	0	0	0	0	0	0.239718	0.244256	0	0	0	0	0	0	0	0	0	0.0353087	0	0.0317961
ACTRT2	0	0	0	0	0	0	0	0	0	0	0	0	0	0	0	0	0	0	0	0	0	0	0	0.0323182
ACVR1	0	0	0	0	0	32.8187	0	0	0	0	0.10446	0	2.75554	0	0	0	0	0	0	0	5.00008	13.9518	4.41207	0
ACVR1B	0	0	0.092183	0	0	3.42837	0	0	1.88625	1.75568	0.0774256	0.315565	0.0860499	0	0	0.431963	0	0	0	0	0	3.19826	1.81978	0.0834634
ACVR1C	0	0	0	0	0	0	0	0	0	0.0393705	0.00904654	0.301123	0.0509016	0	0	0	0	5.53207	0.00958428	0	0	1.27393	0.0166399	0
ACVR2A	5.11966	20.5791	0	0	24.6906	0	0	0	0.100149	0.0700586	0.0636065	0	0.794179	0	0	0	1.72297	0	0	0	0.552036	0.00867627	3.21644	6.66571
ACVR2B	0	11.6363	0	0	1.59533	0	10.2235	10.2235	0.0431445	0.0096524	0.0332139	0.0270742	0	0.00932582	0.0102959	0	0	0	0	0	0	0.0117412	0.0122183	0.00352439
ACVRL1	0	0	0	0	0	0	0	0	0	0.0137436	0.0756676	0.346952	0.0236522	0	0	0	0	0.595798	0.144302	0.147496	0.0506134	0.0802468	0.322101	0
ACY1	0	0	0	0	0	80.1123	39.8899	39.8899	0.70027	2.93282	14.1827	0.353927	0.0738577	0.0827924	0	0	0	0	0	0	63.4335	172.454	289.996	254.449
ACY3	0	0	0	0	0	0	0	0	0	0	0	0.275902	0	0	0	0	0	0	0	0	0	0.0797665	0	0
ACYP1	0	695.658	0.219184	0	138.207	0	149.574	149.574	0	0	0	0	1.03582	0	0	0	0	0	0	0	0.492561	0.108464	0	0.0976738
ACYP2	0	0	0	0	56.1393	39.6589	0	0	0.473355	2.0121	51.5266	0.297041	0	0	0	0	0	0	0	0	5.11866	10.3054	11.763	4.02142
ADA	0	0	0	0	0	0	0	0	0	0	0	0.227702	0	0	0	0	0	0	3.13727	8.43381	8.52026	0.0329158	15.1056	0.385336
ADAD1	0	0	0	0	0	0	0	0	0	0.0316888	0.232624	0.948111	0	0	0	0	0.93924	0	0	0	0	0	0	0
ADAD2	0	0	0	0	0	0	0	0	0.259911	0.0256684	0.0400174	0	0	0	0	0	0	0	0.0423985	0	0	0	0	0
ADAL	0	0	0	0	0	0	15.7241	15.7241	0	0.0381482	0.0525071	0.0913566	0.028026	0	0	0	0	0	0	0	21.0289	20.139	6.67381	26.1122
ADAM10	0	0	0	0	25.738	1.30853	0.743207	0.743207	0	0.0434357	0.0199283	0.162445	2.51662	0	0	5.29317	0	0.348176	0.0211133	0	8.01125	60.0327	10.3091	8.33164
ADAM11	0	0	0	0	0	0	0	0	0.114788	0	0.106041	0	0.0220977	0	0	0	0	0	0.0187243	0	6.33638	0.0208254	0.00812681	0
ADAM12	0	0	0	0	0	0	0.00839593	0.00839593	0.149931	0.0274786	0.0672382	0.677415	0	0	0	0	0	0	0.0244571	0.0287983	0.00843282	0	0	0.0122476
ADAM15	0	82.6189	0.034694	0	3.88877	18.3945	0.196494	0.196494	1.18292	0	0.0291399	0.534462	0.145741	0	0.180662	0	0	0	0	64.3595	5.85072	0.173836	0.0964791	0.6652
ADAM17	0	0	3.32342	0	0	25.4649	11.3603	11.3603	2.44609	3.76634	0.0664614	0.0902928	1.10799	0	0.309032	0	0	9.16043	7.5812	0	1.11139	2.71489	2.49582	0.258586
ADAM18	0	0	0	0	0	0	0	0	3.30991	5.03428	0	0	0.0746905	0	0	0.0602542	0	0	0	0	0	0	0	0.0316937
ADAM19	0	0	0	0	0	0	0	0	0.0767693	0	0.106379	0.144523	0	0	0	0	0	0	0	0	0.0158124	0.00696391	0	0
ADAM1	0	0	0	0	0	0.169942	0	0	0	0	0.0281461	0	0	0	0	0	0	0	0	0	0	5.55525	0	2.50877
ADAM20	0	0	0	0	0	0	0	0	0	0	0.0573362	0	0.0358447	0	0	0	0	0	0	0	0	0	0	0
ADAM21	0	0	0	0	0	0	0	0	0	0	0.0603195	0.245846	0.0377098	0	0	0	0	0	0	0	0.0201736	0	0	0
ADAM21P1	0	0	0	0	0	0	0	0	0	0	0	0	0.0502796	0	0	0	0	0	0	0.100337	0	0.0236923	0	0
ADAM22	0	0	0	0	0	0.751052	0	0	0.0534065	0.0430172	0.0513965	0	0	0	0.0127447	0	0	0.0336513	0	0	0.82514	0.034025	0	0.0232693
ADAM23	0	0	0	0	0	0	0	0	0.169318	0	0.0260692	0	0	0	0	0	0	0	0	0	0	0	0	0
ADAM28	0	0	0	0	0	0	0	0	0.253087	0	0	0	0	0	0	0	0	0	0	0	0.0740457	0.689564	0	0
ADAM29	0	0	0	0	0	0	0	0	0	0	0	0	0	0	0	0	0	1.00236	0	0	0	0	0.011222	0
ADAM2	0	0	0	0	0	0	0	0	1514.42	2464.58	0.121728	0.124032	0	0	0	0	0	0	0.838294	0	0.346046	0.0179296	0.587729	0.306773
ADAM30	0	0	0.0316837	0	0	0	0	0	0.172841	0	0.239504	0	0	0	0	0	0	0	0	0	0	0	0	0
ADAM32	0	0	0	0	0	0	4.44552	4.44552	0.381989	0.299109	0.08822	0	0	0	0	0	0	0	0	1.68756	0	0	0	0.95172
ADAM33	0	0	0	0	0	0	0	0	0	0.0166517	0.0916794	0	0	0	0	0	0	0	0.0242823	0.0285926	0.0153306	0	0.0105391	0.0121601
ADAM3A	0	0	0	0	0	0	0	0	1.80272	0.840314	0.135945	0.138517	0	0	0	0	0	0	0	0	0	0	0	0
ADAM5P	0	0	0	0	0	0	0	0	0	0	0	1.20875	0	0	0	0	0	0	0	0	0	0	0	0
ADAM6	0	0	0	0	0	0	0	0	0.294187	0.131632	0	0	0	0	0	0	0	0	0.815834	0	0	0.0266863	0	0
ADAM7	0	0	0	0	0	0	0	0	0	0	0	0.126523	0	0	0	0	0	0	0	0.0387277	0	26.959	0.0142746	44.453
ADAM8	0	0	0	0	0	0	0	0	0	0	0.118224	0.107076	0.0328483	0	0	0	0	0	0.0278341	0	0	0	0	0
ADAM9	2.07268	0.0301173	0.953788	182.94	86.9745	22.2504	62.0857	62.0857	55.8191	88.1468	25.8585	2.82157	39.4506	40.1804	92.9074	72.783	0	2.91419	0	8.93872	88.1283	130.026	113.769	76.0388
ADAMDEC1	0	0	0	0	0	0	0	0	0	0.0266186	0	0	0	0	0	0	0	0	0	0	0	0	0	0
ADAMTS10	0	0	0	0	0	0	0	0	0.238969	0	0.073586	0.149958	0	0	0	0	0	0.0214275	0	0	0	0	0	0
ADAMTS12	0	0	0	0	0	0	0	0	0.202897	0.0113482	0.0156196	0.0636612	0.0195297	0	0	0	0	0.018193	0	0	0	0	0	0
ADAMTS13	0	0	0	0	0	0	0	0	0.431299	0	0.12935	0.109245	0	0	0	0	0	0	0	0	0	0.00978079	0	0.0639946
ADAMTS14	0	0	0	0	0	0	0	0	0	0.0426473	0.0782818	0	0.0733945	0	0	0	0	0	0	0	0	0	0.0269921	0
ADAMTS15	0	0	0.016143	0	0	0	0	0	0	0	0.0542348	0.0552615	0	0	0	0	0	0.0157925	0.0143648	0	0.00906929	0	0	0
ADAMTS16	0	0	0	0	0	0	0	0	0.101023	0	0.0311082	0.0633943	0	0	0	0	0	0	0	0	0	0.0274921	0.0143046	0
ADAMTS17	1.27	0	2.22488	0.030051	0.00368792	0.662464	0.264589	0.264589	0.433347	0.407911	0.820628	0.120932	0.432221	0.042007	0.00128223	0.0297821	0.18805	7.12994	4.9274	3.55422	0.259104	0.105945	0.110322	0.603429
ADAMTS18	0	0	0	0	0	0	0	0	0	0.0094419	0.0129958	0.0529674	0	0	0	0	0	0.408696	0	0	0	0	0.0119518	0
ADAMTS19	0	0	0.0723312	0	0	0	0	0	0.0986449	0.24276	5.90811	0.495215	0	0	0	0	0	0	0	0	0	0.0178966	0	0.0161162
ADAMTS1	143.325	0.0251077	91.4332	0.0414037	0	0	0	0	0	0.0121214	0.116787	0	0	0	0	0	0	0	0	0	72.817	138.126	351.513	73.0537
ADAMTS20	0	0	0	0	0	0	1.17962	1.17962	0.0871551	0.0292479	0.107351	0.218767	0	0	0	0	0	0.95341	0	0	0	0	0	0
ADAMTS2	0.0893619	0	0	0	0	0	0.00754352	0.00754352	0.261464	0.00822959	0.254348	0.0923331	0.0786598	0	0	0	0	0.375129	0.127956	1.96004	0.0269272	0.040042	0.0693866	0.0320533
ADAMTS3	0	0	0	0	0	0	0	0	0.0857744	0.0191897	0	0	0	0	0	0	1.13753	0	0	0	0	0.00778079	0.0182181	0
ADAMTS4	0.846601	0.96049	5.81081	0.140025	0.29964	0.920089	1.02862	1.02862	2.59834	1.49041	2.07084	5.73319	0.521815	0.202992	0.0113407	2.80278	1.60459	9.67654	11.1174	6.67462	1.9866	0.48151	0.247087	0.342761
ADAMTS5	0	0	0	0	0	0.00591988	0	0	0	0.00569868	0.0313747	0.383623	0.00980721	0	0	0	0.162148	0	1.32958	0	0.00524656	0.018485	0.00360677	0.0124846
ADAMTS6	0	0	0	0	0	0	0	0	0	0	0.021006	0.0856147	0	0.457101	0	0	0	0	0.0111274	0	0	0.00618807	0	0.00557247
ADAMTS7	0	0	0	0	0	0	0	0	0.182323	0.0305924	0.0421074	0.114412	0.0175494	0	0	0	0	0.0163482	0.223054	0	0	0.0248084	0.0064541	0.00744682
ADAMTS8	0	0	0	0	0	0	0	0	0	0.0311672	0.0643479	0.349685	0	0	0	0	0	0.0249834	0	0.0267585	0.0430417	0	0	0
ADAMTS9	0	0	0	0	0	0	0	0	0	0	0.0626279	0.127627	0	0	0	0	0	0.0972606	0	3.45067	0	0.024599	0	0
ADAMTS9-AS2	0	0	0	0	0	0	0	0	0	0	0.0733131	0	0	0	0	0	0	0	0	0	0	0	0	0
ADAMTSL1	0.0107813	0	0	0.0723183	0	0	0	0	0	0.0141146	0.0194274	0.277132	0	0.0409113	0	0.0692634	0	0	2.00677	0	0.00649741	0.0357714	0.00446667	0
ADAMTSL2	0.0426228	0	0.502939	0.190603	0.170791	0.0579669	0.56264	0.56264	0.49884	0.087189	0.308589	0.946927	0.361964	0.107826	0.119042	0.136913	0	2.90741	2.15634	1.00606	0.283198	0.045251	0.256049	0.0814986
ADAMTSL3	0	0	0	0	0	0	0	0	0.202726	0.0151182	0.0728303	0.975318	0	0	0	0	0	1.84199	0	0.0129794	0.00695936	0	0.0143527	0.00552011
ADAMTSL4	0	0	0	0	0	0	0	0	0.179204	0.0801839	0.172446	0	0	0	0	0	0	0.115309	0	0	0	0.065024	0	0.00984835
ADAMTSL5	0	0	0	0	0	0.0422133	0	0	0	0	0.0559314	0.455922	0	0	0	0	0	0.0977217	0.0888871	0.0192025	0	0.0668641	0.308628	0.0148375
ADAP1	0	0	0	0	0	0	0	0	0.455032	0	0.0350297	0.142771	0	0	0	0	0	0	0	0	0	0	0	0
ADAP2	0	0	0	0	0	11.0672	0	0	0	0	0	0.475269	0.473854	0	0	0	0	0	0	0	0.896991	0	0	0.0154671
ADAR	0.0126591	0.441566	0.434543	0.113219	6.64831	17.1972	35.4432	35.4432	0.395085	0.373086	0.138007	0.190965	0.557097	0.0800615	2.01567	0.0203318	12.1513	2.08568	7.18975	54.7797	20.2569	12.9737	6.02892	16.5445
ADARB1	0	0.0293902	0	0	0	0.10342	0	0	0.142399	0.0355514	0.0605717	0.424519	0	0	0	0.319181	0	3.03976	0.350214	0.164087	0.156748	0.0115063	0.010452	0.506821
ADARB2	0	0	0	0	0.0160529	0	0	0	0.175826	0.0131121	0.135356	0.147113	0	0	0	0	0	0.031531	0.248564	0.0112571	0.0181077	0.0265827	0.00414941	0
ADAT1	0.110912	0.272922	2.56491	0.0551066	0.438944	0.453197	0.34085	0.34085	2.17456	0.726404	0.138791	0.827505	0.335967	0.967536	0.183566	0.518219	1.91611	6.67348	5.01145	5.29154	3.74326	0.210272	8.40401	11.3343
ADAT2	0	0.0922913	0.0584126	0.0110146	0.065459	0.0740567	0.0135766	0.0135766	0.159326	0	0.0329807	0.199961	0.214701	0.0516581	0	0	0	0.358121	0.175673	0.0765055	0.170946	1.95835	2.5944	4.83321
ADAT3	0	0	0	0	0	0	3.84218	3.84218	0	0	0.107838	0	0.337084	0	0	0	0	0	0	0	0	0.0317676	0	0
ADC	0	0	0	0	0	0	0	0	0.243619	0	0	0	0	0	0	0	0	0	0	0	0.0250895	0	0	0
ADCK1	0	0	0	0	0	0	40.9639	40.9639	0	0	0.146193	0.1656	0	0	0	9.56136	0	0	0	0	23.0044	0.0957549	15.1524	11.3437
ADCK2	0	87.1519	0.0408954	0	0	0	6.26773	6.26773	0	0.0249554	0.137394	0	0.0429472	0	0	5.38828	0	0	0	0	2.04482	0.14166	0.0157946	8.51058
ADCK3	0	0	0	0	2.23213	0.0411735	43.2155	43.2155	12.047	19.4806	0	0	0	0	0	0	0	0.0317715	0.144496	24.8751	1.27717	5.49619	13.1197	13.3576
ADCK4	0	0	0	0	0	4.90842	11.7253	11.7253	0.25755	0	0.211488	0	0.198323	0	0	0	0	0.0461891	0	0	0	0.18695	14.259	0
ADCK5	0	0	0	0	0	0	0	0	0	0	0.042227	1.37684	43.611	0	0	0	0	0	0	0.0526812	1.38402	0	0.737858	0.11202
ADCY10	0	0	0	0	0	0	3.10651	3.10651	0.40477	0.0113194	0.0701109	0	0.0177815	0	0	0	0	0	0	0	0.0380503	0.00917934	0	0.00826617
ADCY1	0.490818	7.1409e-07	0.0588722	0.155126	0.0118973	0.0162138	0.0793087	0.0793087	0.575462	0.132248	0.260311	0.524208	0.0784471	0.0171437	0	0.387119	0.00856739	1.03777	2.73359	1.67152	0.110241	0.0596897	0.0622785	0.0728186
ADCY2	0.207522	0	0	0	0	0.687934	2.05454	2.05454	0.0758987	0.0644962	0.0863332	0.190513	0.0146112	0	2.24591	0.66725	0	0.318078	0.0605821	0.197221	0.00781653	0.0275398	0.00537351	9.84401e-06
ADCY3	0	0	0	0	1.92356	0	0	0	0	0	0.193855	1.91966e-21	0.553903	0	0	0	0	0	0	0	1.70637	0.0115257	0.0156661	0
ADCY4	0	0	0	0	0	0	0	0	0	0	0.144384	0.423614	0	0	0	0	0	0.0268972	0	8.90708	0	0.0124324	0	0
ADCY5	0	0	0	0	0	0	0	0	0	0.00914554	0.0942686	0.327862	0	0	0	0	0	0.0175679	0.0159797	0.018816	0.0403554	0.0555403	0.0069356	0
ADCY6	13.7591	0	0.735889	0	0	0.413874	3.77026	3.77026	0.403966	0.061004	0.233886	0.253498	0.0729066	0	0.180752	0.686031	0.0803601	2.45856	1.47027	2.7788	0.102117	0.089946	0.0335158	1.26666
ADCY7	0	0	0	0	0	0	0	0	0.162413	0.00908389	0.0250061	0.050959	0.531523	0	0	0	0	0	0.0132464	0	0.00836319	0.780843	0.0114986	0
ADCY8	0	0.0286513	0	0	0	11.797	101.381	101.381	0	1.02358	30.4426	2.48306	2.35665	0	0	0	0	0	0.484094	0	0.0382041	0	0.017509	0
ADCY9	0	0	0	0	0	0	0	0	0.832706	0.587547	0.0788975	0.200978	1.12212	0	0	1.03725	0	0.0114869	0	5.00735	0	0.00581052	0	0
ADCYAP1	0	0	0	0	0	0	0	0	0.163056	0	0.0251049	0.102321	0	0	0	0	0	0	0	0	0	0.0665647	0.0114369	0
ADCYAP1R1	0	0	0	0	0	0	0	0	0.0774154	0.046189	0.0745016	0.0485799	0	0	0	0	0	0	0.0126279	0	0	0.00702253	0.00548089	0.0252969
ADD1	0	0	1.89132	0	0	10.1593	31.7721	31.7721	0	1.35586	25.2935	0	1.4154	0	0	0.0353876	0	0	0.112179	0	20.6181	1.5909	8.80982	6.86789
ADD2	0	0	0	0	0	0.531848	0.676009	0.676009	0.537958	2.40797	54.1529	0.858215	0	0	0	0	0	0	0	0.0264973	0.0138505	0.0500563	0	0
ADD3	0	0	0	0	0	0	0	0	0.121042	0	0.0644526	0.303831	0	0	10.3412	40.4648	0	7.98955	0.278074	0	62.8805	8.24765	5.53577	4.8648
ADH1A	0	0	0	0	0	0	0	0	0.743637	0	0	0	0	0	0	0	0	0	0	0	0	0	0.0263242	0
ADH1B	0	0	0	0	0	0	0	0	0	0.0217529	0.0299407	0.24406	0	0.0165279	0	0	0	0	0	0.0373523	0.00679118	0.0182558	0.0542522	0
ADH1C	0	0	0	0	0	0	0	0	0	0	0	0	0	2.15281	0	0	0	0	0	0	0.0258458	0.135411	0.00517978	0
ADH4	0	0	0	0	9.5179	0	0	0	0.542961	0	0.0417988	0.34072	0	0	0	0	0	0.0973752	0.66429	0	0	0.0246266	0.0384408	0
ADH5	125.226	84.7817	0	0	0	0.0229586	10.8989	10.8989	0	0	0.0304194	0	2.73848	35.3178	0	178.405	0	0	0.612348	0	43.4007	37.4754	25.4438	48.1435
ADH6	0	0	0	0	0	0	0	0	0	0	0	0	0	0	0	0	0	0	0	0	1.28774	0	0	0
ADH7	0	0	0	0	0	0	0	0	0	0.0283999	0.15636	0	0	0	0	0	0	0	0	0	0	0.0419303	0	0
ADHFE1	0	0	0	0	0	0	0	0	0	0	0.0877502	0	0	0	0	0.0782127	0	0	2.27782	6.73271	0	0	0	0
ADI1	0	0	13.6822	263.548	168.928	104.764	63.3398	63.3398	37.6467	51.2669	70.7653	6.98453	178.599	516.339	90.4637	56.0657	11.6351	0	0	0	139.811	51.3737	6.72126	64.9286
ADIG	0	0	0	0	0	0	0	0	0	0	0.131081	0	0	0	0	0	0	0	0	0	0	0	0	0
ADIPOQ	0.075303	0.18379	2.90827	0.303078	0	0.0128009	0.0813322	0.0813322	0.587557	0.493271	0.577247	0	0.383078	0.0952497	0	0.217706	0	3.24026	4.61857	2.47598	0.216239	0.330114	0.048748	0.153591
ADIPOR1	0	0	3.49171	4.40651	0.308834	65.9837	26.1824	26.1824	41.4268	80.7018	0.205757	0.628917	2.36478	3.73819	250.975	3.57775	0.132895	4.09005	0.33382	6.69086	56.9772	53.899	64.4693	88.3581
ADIPOR2	8.99886	0.415622	0	0	0	41.0032	0	0	47.2783	73.8686	0.0789079	2.73366	29.0557	0	0	0	0	0	0	0	1.86052	4.90472	5.50615	2.00953
ADK	0.0494275	367.92	0	0	93.2468	72.8219	33.4011	33.4011	43.0218	61.1807	148.549	8.83373	220.088	16.7785	150.013	0	0.613741	0	0	0.222235	64.9756	82.6649	85.9467	73.3691
ADM2	0.0870476	0	3.53991	0.24112	0.0662261	22.7455	0.475966	0.475966	0.0105508	0.872651	1.23437	4.78276	0.734369	0.129116	16.5872	52.2524	0	6.79932	5.62719	3.32487	0.869477	3.15462	3.39991	0.210035
ADM	601.164	0	70.2413	0	0	0	0	0	0	0	0	0	0	0	0	45.3605	0	0	4.54611	8.55003	0	0.0702203	0.054805	0
ADNP2	0	0	0	0	0	18.9391	6.11072	6.11072	0.371893	0	0.100203	0.291714	0.0357964	0	0	0	0	0	0.0151658	0.0178577	0.689399	1.0964	7.96466	5.39991
ADNP	0	0	107.452	101.492	0	0.0993498	26.2897	26.2897	0	1.96519	45.519	0.31397	0	0	0	0	0	0	4.18966	69.7701	5.08412	21.0493	11.7683	0.300017
ADO	0	18.8416	0	0	0	0	0	0	11.7732	17.1818	0.0421552	0.0859064	0	9.82417	0	0	0	0	0	0	0.0140986	0.198693	0.0290764	1.43141
ADORA1	0	0	0	0	0	0	0	0	0	0	0.322018	0	0.0362361	0	0	0	0	0	0	0	0.0193852	0.0170748	0	0
ADORA2A	0	0	0	0	0	0	0	0	0	0	0.125644	0	0.0392743	0	0	0	0	0	8.91892	0	0	0	0	1.76285
ADORA2B	0	0	0	0.334036	0	0.000335962	0.00023465	0.00023465	0.00254945	0.274945	0.151257	0.359773	0.275924	0	0	0.0300777	0	1.74234	2.30301	0.333948	8.64303	17.7605	36.1291	8.59397
ADORA3	0	0	0	0	0	0	0	0	0	0	0.152502	0.315315	0	0	0	0	0	0	0	0	0.024315	0	0	0
ADPGK	0	0	0	16.3748	0	111.532	34.8424	34.8424	0	0	0.143437	0	0.0448358	0	0	0	0	0	0	0	45.7308	14.3454	18.7093	20.5711
ADPRH	0	0	0.0546116	0	0	0	0	0	0	0	0.0229345	0.280424	0	0	0	0	0	0	0	0	0	0	0	0
ADPRHL1	0	0	0	0	0	0	0	0	0	0.0359114	0.17792	1.07444	0.0618026	0	0	0	0	0.0575755	0	0.0616663	2.23183	0.0291218	0	13.3079
ADPRHL2	0	0.0750863	0	0	0	0.414225	0	0	25.6008	40.1285	0.0997885	0.610065	7.04945	0	0	0	0	0	0	1.61843	59.5722	26.8094	28.7016	52.2554
ADRA1A	0.82347	0	2.69277	0	0	0.159988	0.188228	0.188228	0.229466	0.590373	0.497563	5.12194	0.623478	0.396798	0	0.944699	0.121726	11.5684	6.66286	4.36353	0.354478	0.353862	0.0812292	0.281169
ADRA1B	0	0	0	0	0	0	0	0	0.235063	0	0.0723833	0	0	0	0	0	0	0	0	0.0451512	0	0.0213231	0	0
ADRA1D	0	0	0	0	0	0	0	0	0.195727	0	0.0301352	0.491292	0	0	0	0	0	0	0	0	0.0201572	0	0	0
ADRA2A	0	0	0	0	0	0	0	0	0	0	0.0404432	0	0.0252838	1.19235	0	0	0	0.0235534	0.0214241	0	0.0135261	3.8363	69.1625	1.57713
ADRA2B	0	0	0	0	0	0	0	0	0	0	0.096921	0	0	0	0	0	0	0	0	0.030228	0	0.0285515	0	0
ADRA2C	0	0	0	0	0	0.0638493	4.8452	4.8452	0	0	0.0845984	0	0	0	0	0	0	0	0	0	0	0	0	0
ADRB1	0	0	20.7708	0	0	10.5335	0	0	1.08776	0.750352	0.0837393	0.682596	0	0	0	15.4251	0	0	0	0	0	0	0	0
ADRB2	263.394	0	0	0	0.21543	0	0	0	53.4838	75.5177	0.242196	1.48069	0.0504711	0	0	0	0	0	0	0	10.4492	62.5718	27.0999	29.7476
ADRB3	0	0	0	0	0	0	0	0	0	0.0220736	0.0607641	0	0.0379877	0	0	0	0	0	0.0321893	0	0	0	0.0139706	0.0161195
ADRBK1	0	16.9893	0	0	0	0	1.159	1.159	0.446185	0.0332739	0.0228991	0	0	0	0	0	0	4.10751	0.0485217	0	0	0.0944404	0.442249	0.400928
ADRBK2	12.6631	19.9323	9.86031	0.220129	0.266735	0.709252	0.327046	0.327046	0.618297	0.670589	5.58517	0.615979	0.30127	0.713928	0.376311	0.605352	0.435198	8.55323	8.09906	7.94395	0.645626	0.471221	0.217892	0.381594
ADRM1	0	32.7246	0	0.615177	6.5957	33.8959	41.1404	41.1404	70.8545	105.026	144.678	3.80868	122.208	0	182.4	0.110453	0	0	0	38.5877	85.7415	62.4071	73.0366	24.7626
ADSL	0	0	203.44	0	104.852	0	70.6424	70.6424	0	7.0431	163.291	3.57602	163.892	0	0	126.321	0	0	1.13504	0.313244	164.838	193.794	196.664	156.555
ADSS	0	0	0	0	0.819158	0	0.325822	0.325822	0.18692	0.480909	17.0949	1.05567	0	0	0	0	0	0.0335216	0.823259	0	5.0628	3.66248	20.6974	15.2386
ADSSL1	0	0	0	0	40.9321	0	0	0	0.31068	0	0.184559	1.0398	27.8119	0	0	0	0	0	0	0.057563	17.2463	0.126823	1.716	0.256967
AEBP1	0	0	0	0	0	0	0	0	0.248584	0.0139035	0.0765469	0.077996	0.0478546	0	0	0	0	0	0	0	0.0256008	0	0.0175994	0
AEBP2	0	46.9659	13.5525	0	56.5652	0	43.8496	43.8496	0.981348	1.86732	0.068206	0.686394	25.0725	0	0	0	0	0.017654	0	0.0189083	5.02095	9.31775	6.50313	9.89148
AEN	0	0	0	0.695515	21.9827	15.2681	0	0	0	0.0185109	0	0.7269	9.90737	0	12.3208	0	0	0	0	0	0.494226	7.1603	9.068	9.2732
AES	0	0	0	0	21.8333	43.7216	16.4475	16.4475	7.56016	3.81651	7.92967	15.0296	14.7139	0	14.6387	7.74381	283.466	79.6562	33.4984	1.26367	17.6346	0.864023	9.7114	2.81384
AFAP1	0	0	0.0483092	0	0	0	0	0	0	0	0.0923582	0.186047	0	0	0	0	0	0.0118149	0	1.12303e-06	0.0361876	0	0.0124386	0.645794
AFAP1-AS1	0	0	0	0	0	0	0	0	0	0	0.0448782	0	0	0	0	0	0	0	0	0.0140437	0	0.0132663	0.0138053	0.0120461
AFAP1L1	0	0	0	0	0	0.0649599	0.497119	0.497119	0	0	0.0191263	0.311819	13.1003	0	0	0	0	0	0	0.0238604	0.0511744	0	0.0395777	0
AFAP1L2	0	0	0	0	0	0	0	0	0.128114	0.014331	0.0197253	0	0	0	0	0	0	0	0	0	4.4744	0.0619985	0	0
AFF1	0.00906721	0	0.00972645	0.0202736	0.0647419	17.0622	4.32506	4.32506	0.283005	0.0267107	0.0660466	0.726807	2.14377	0	7.72147	2.44689	0	0	0.822624	0.222462	5.59064	3.74057	2.32177	2.56411
AFF2	0	0	0	0	0	0	0	0	0	0.00446369	0.0276473	0.0250405	0.0307274	0	0	0.0109521	0	0.00715591	0	0.107941	0.0164382	0.00361976	0.0150674	0.00293032
AFF3	0	0	0.402046	56.5671	1.46745	0.0282877	4.46913	4.46913	9.92289	14.6064	0.20666	0.311945	0.046863	6.50015	19.7275	29.2426	0	1.3974	0.713547	1.00567	13.7861	8.91238	3.57284	8.27955
AFF4	0.00878279	0	0	0.981882	0	3.32059	0.69562	0.69562	11.05	14.9535	0.0633048	0.870794	4.4721	11.1092	0	7.34926	0	0.00921669	0.360489	0	4.02798	2.05136	9.13313	8.97192
AFG3L1P	0	0	0	0	0	0	2.00692	2.00692	0.602575	0	0	0.522261	0	0	0	0	0	0	0.0289656	0	3.40131	0	0	6.63266
AFG3L2	0	0	0	0	0	0.465857	0	0	20.8467	30.1538	0.123449	1.20755	27.4131	0	0	0	0	0.172549	0	0.0616028	10.4704	15.143	13.2492	27.1551
AFM	0	0	0	0	0	0	0	0	0	0	0	0	0	0	0	0	0	0	0	0	0	0	0.0190275	0
AFMID	1.13605	0	5.67342	0	78.794	1.24875	4.69512	4.69512	1.6841	0.392478	0.733021	3.5792	0.615493	0	9.06341	0.0866602	50.4218	19.7083	19.6265	39.4268	82.2798	57.9774	60.6981	41.8235
AFP	0	0	0	0	0	0	0	0	0	0.0294877	0.0811738	0	0	0	0	0	0	0	0	0	0	0	0.0186631	0
AFTPH	0	66.9564	41.6078	0.0480297	47.0152	37.209	15.6144	15.6144	11.0674	12.6319	5.26227	532.791	23.0283	0	56.9561	2.69251	0.609766	0	4.06156	0.244512	0	7.74681	1.66489	0.380074
AGA	0	0	0	0	0	37.2793	2.38674	2.38674	0	9.88334	226.409	0.663851	0	0	0	0	0	0.189722	41.4178	0	0.27578	0	18.3343	46.747
AGAP11	0	0	0	0	0	0	0	0	0.163294	0.109597	0.0251417	0	0	0	0	0	0	2.34275	0	0	0.62223	0.0148127	0	0
AGAP1	0.0197945	0.193246	0	0	0	6.28612	0	0	0.115834	0	0.0713386	0.327102	0.11893	0	0	0	0	0.0207728	0	0.118662	4.09189	0	0.00820084	0.435488
AGAP2	0	0	0	0	0	0	0	0	0	0.0134205	0.139645	0.323932	0	0	0	0	0	0.0925734	0	1.41335	7.26054e-09	0.0731661	0.0487289	0.047439
AGAP3	0	0	0.183481	0	0	12.1682	4.90733	4.90733	0.261748	0	0.129605	0.0998647	0	0	0	0	0	0	0	0	8.83388	0.520123	0.818784	8.60134
AGAP4	0	0	0.0298851	0.316536	0	7.11736	0.00183346	0.00183346	0	0.401514	10.7217	0.43739	0	0	0	0	0	0.440545	2.79309	0.0179496	0.164754	1.98103	0.632254	3.97044
AGAP5	0	0	0.00339745	0.0854976	0	4.35153	0.0858402	0.0858402	0	0.240866	2.67104	0.583898	0	0	0	0	0	0.481729	3.80691	0.00875482	0.304389	0.731421	0.0162869	0.932429
AGAP6	0	0	0.0225107	1.48675	0	36.8103	0.0801348	0.0801348	0	1.68226	53.5519	0.647641	0.0361239	0	0	0	0	0.0871533	0.610362	0.132783	0.366784	0.334649	0.0618746	8.84357
AGAP7	0	0	0.0301821	0.388663	0	6.34132	0.124632	0.124632	0	0.469783	11.9207	0.635505	0	0	0	0	0	0.350261	5.24713	0.0187807	0.0754567	0.733654	0.494905	2.04281
AGAP8	0	0	0	0	0	0	0	0	0	0	0	0	0	0	0	0	0	0.0389979	0	0	0	0.236709	0	0.142107
AGAP9	0	0	0.0263592	0	0	3.54876	0.011379	0.011379	0	0.306306	3.00752	0.9409	0.191226	0	0	0	0	0.0133431	2.00594	0.00822212	0.321356	2.36644	0.0499492	1.22238
AGBL1	0	0	0	0	0	0	0	0	0	0	0.0676738	0	0	0	0	0	0	0	0	0	0	0	0.0311186	0
AGBL2	0	0	0	0	0	0	0	0	0	0	0.0218923	0	0	0	0	0	0	0	0	0	0	0	0.0100668	0
AGBL3	0	0	0	0	0	0	0	0	0	0	0	0.0908352	0	0	0	0	0	0	0	0	2.25103	0	0	1.58449
AGBL4	0	0	0	0	0	0	0	0	19.7321	24.0669	0	0.108617	0	0	0	0	0	0	0	0.0332466	0	0.0314026	0.0122544	0
AGBL5	0	4.45659e-10	0	1.82881e-10	2.31821e-10	3.69504e-10	0.0389154	0.0389154	8.35098e-10	0.0803963	0.0832275	7.82788e-12	0.420942	0.0403091	3.85381e-10	4.34645e-10	0.206286	3.59967e-10	4.4516e-10	2.79696e-10	0.0374154	1.33393	0.0509932	11.5933
AGER	0	0	0	0	0	0	0	0	0	0.220712	0	0	0	0	0	0	0	0	0	0.0809826	0	0	0.134315	0
AGFG1	0	0	0	0	0	0	0	0	0.0577616	0.0286771	0.134093	0.260991	7.1282	0	8.89134	0	0	0	0	0	4.14636	0.0327498	0.642112	0.0188744
AGFG2	0.750724	0	10.7566	0	0	0	0	0	0.209195	0	0.177149	0	0	0.0226091	0	0.0574162	0	0	0.221805	0	0.775592	0	0.066648	0.145254
AGGF1	0	0	0	0	0	0	0.929882	0.929882	0.223922	0.91426	0.0861909	0.281032	0	0	0	0	0	0	0	0	8.325	3.71718	0.634133	0.932879
AGK	0	0	0.0324639	0	70.3348	26.8147	47.9936	47.9936	0.177096	1.26786	0.0272668	0.111132	0	0.0382799	0	0	0	0	0	0	20.1353	44.9012	15.3592	29.5554
AGL	0.727672	0	0	5.62645	6.32703	1.91388	1.49558	1.49558	0.067236	0.0562057	0.097392	0.660259	16.9277	0	0	0	0	0	0	0	2.61744	2.94373	0	2.68344
AGMAT	0.1954	0	1.88646	0	0.0447413	0.550469	1.0552	1.0552	0.816745	0.657808	1.05631	5.9453	0.220123	0.353084	0.311848	0	5.28581	7.85087	6.87465	7.71842	0.269164	0.0740888	0.0462594	0.133437
AGMO	0.478324	0	5.37402	0.401719	0.00831267	0.49891	0.139329	0.139329	1.27313	0.247322	0.572432	0.818655	0.181927	0	0	0.0582377	0	3.44741	2.69296	5.58028	0.298397	1.83285	0.115516	0.278177
AGPAT1	0	0	0	8.71143e-169	4.40807	0	23.9629	23.9629	13.1748	20.4754	5.69542	0.658084	2.01647	0.0566695	135.672	142.116	31.9251	0	7.61012	0	41.11	50.6534	12.2462	13.7067
AGPAT2	0	0	0	0	0	0	19.4789	19.4789	0	0.194362	0.220811	1.09034	15.6099	0	0	0	0	0.0692482	0	0	0	0.0350253	0.412152	0
AGPAT3	0.0594699	0	0	0	0	0.916732	0	0	0	0	0.144075	0.218381	0.0148871	0	0	0	1.51909	14.16	1.96801	0	1.73631	2.2309	4.74057	4.76335
AGPAT4	0	0	0	0	0	0	0	0	0	0	0.0483344	0.354595	0.0120868	0	0	0	0	0	0	0	0.0193983	0.0113909	0.0222257	0
AGPAT5	1.48736	0	0	0	0	40.098	18.6113	18.6113	3.53591	9.45218	12.4516	2.04818	57.2481	0	0	21.5246	0	0	4.17053	0	12.0636	19.8043	59.0345	12.4424
AGPAT6	0.0134863	0	0.0144668	0.110304	1.97018e-06	5.07708	0.638854	0.638854	13.8685	21.1668	0.0984086	0.683053	17.4214	2.56974e-07	0.018833	0.612959	0	1.07779	0.833517	0.723898	6.69261	11.8966	2.12633	5.98355
AGPAT9	0	0	110.475	0	0	0	0	0	0	0.0231346	0.0318425	0	0	0	0	0	0	0	0	0.039725	0.0212991	0.0187607	0	0.0168943
AGPHD1	0	0	0	98.9219	0	0	59.153	59.153	0	0	0.518421	0	0	0	0	51.9585	0	0	0	0	6.26387	21.4488	0	27.1387
AGPS	7.45001	0	0	0	0	0	0	0	0.258346	0.0144495	0.0397766	0.0810591	0	0	0	0	0	0	0.0105353	0	4.17052	5.75334	1.79704	8.10914
AGR2	1226.31	0	25.0599	435.837	0.169429	6039.3	2752.02	2752.02	0	0	0.19048	4.65807	152.901	0.133708	0	0	0	0	91.0272	335.695	137.795	72.4416	25.357	11.0157
AGR3	152.626	0	3.23563	0	0	0	0.0904927	0.0904927	0	0.0987228	0	0	0	0	0	0	0	0	0	0	0	0	0	0
AGRN	0	6.74789	0	0	0	0.55091	0.222224	0.222224	0	0.0454565	0.0625663	0.170002	0.338992	0.336708	0	0	0	0.0121456	0.0220952	0	0.29295	0.0614371	0.004795	0.0165976
AGRP	0	0	0	0	0	0	0	0	0	0	0	0	0	0	0	0	0	0	0	0	0	0	0	0
AGSK1	0	0	0	0	0	0	0	0	0	0	0	0	0	0	0	0	0	0	0	0	0	0	0	0
AGT	0	0	0	0	0	25.6069	40.9705	40.9705	0	0.430866	8.30262	37.274	100.727	0	0	0	0	0	0	0	0	0	0.0287053	0.0165603
AGTPBP1	0	0	0	0	19.8842	0	19.975	19.975	0	0.0255771	0.0176022	0.430449	0.0220086	0	0	0	0	0.0205023	0.0186488	0	6.42857	2.08451	2.87338	0.0560339
AGTR1	133.438	0.0551077	0.657355	0.0890306	0	0	0	0	0	0	0.0366186	0	0	0	0	0	0	0	0	0	0	0.0845486	0	0
AGTR2	0	0	0	0	0	0	0	0	0	0	0.0275299	0.224408	0	0	0	0	0	0	0	0	0	0.0162198	0.0126591	0
AGTRAP	374.638	170.08	0	828.447	131.581	0	0	0	7.3064	9.28112	0	5.70132	251.48	183.829	40.4909	269.959	402.128	0	0	21.0611	469.861	214.015	422.318	344.109
AGXT2	0	0	0	0	0	0	0	0	0	0	0	0.137325	0	0	0	0	0	0	0	0	0	0.0198512	0	0
AGXT2L1	0.0458464	0	0	0	0	0	0	0	0	0.120048	0.0391066	0	0	0	0	0	0	0	0	0	0	0.0243367	0	0
AGXT2L2	0	0	0	0	0	0	0	0	0.266378	0.268177	0.0410132	0	0	0	0	0.511777	0	0	0	0	26.8024	0.0724913	0	4.11262
AGXT	0	0	0	0	0	0	0	0	0	0	0.0532229	1.30153	0	0	0	0	0	0	0	0	0	0	0	0
AHCTF1	0.0195437	0	24.7592	0	18.6853	1.66121	21.1783	21.1783	0	0.00639656	0.176085	0.143534	1.17788	83.7903	0	0.0627784	0	0	11.1744	0	6.65465	6.27132	7.57468	6.29206
AHCY	0	105.41	96.0077	0.0919218	24.1834	44.7576	59.277	59.277	25.263	44.3769	126.68	1.52855	14.3573	132.397	168.156	231.237	779.891	2.50319	0.0392442	0	150.491	327.089	277.972	264.285
AHCYL1	0	2.34195	0	0	0.20222	96.1954	23.6617	23.6617	5.12591	8.76455	51.4726	3.04304	87.4625	61.1614	3.7002	22.6827	0	0	0	0	20.1873	5.50018	16.6514	14.4971
AHCYL2	0.093126	0	1.31143	0	0	0.0742098	5.96149	5.96149	0.459805	0.0457191	0.0629279	1.79783	0.238013	0.0883446	73.5905	0	0.0542022	0.568681	0.434051	1.13866	0.12733	0.2784	0.038582	3.29704
AHDC1	0.104701	0.46138	0	0	0	0.186891	0	0	0.153172	0	0.129708	0.0961192	0.0884612	0	0.0182763	0	0	0.0686715	0	0	0	0.0347366	0.233154	0.112611
AHI1	0.0621815	0	0.301215	112.211	38.666	33.1617	19.9115	19.9115	99.101	161.992	17.3081	23.2864	0.109454	0.0786525	0	0.0249665	0.193026	1.94154	36.3821	1.41557	4.22192	0.554478	0.184855	4.53113
AHNAK2	0	0	0	0	0	0	5.35483	5.35483	0.452271	0.255934	0.0655382	0.200337	0.650436	0.00575057	0	0	0	0.00477089	0.0130187	0.0102197	0.0191791	0.00241332	0.0056506	0.00217324
AHNAK	0	0	4.95521	0	0	17.2505	34.4361	34.4361	0.103569	0.081055	0.318922	24.372	4.42125	0.0055967	3.79999	10.6029	0.0824112	0.00464323	0.211173	0.00497314	1.02396	0.317081	1.15121	0.105755
AHR	0.0314766	0.383224	28.8081	0.0609374	0.0679995	0.336793	0.557107	0.557107	0.806893	0.487865	0.0870351	0.479809	0.307021	4.78471e-05	1.09449	0.423762	0.182423	4.64988	7.4449	3.69932	0.0941449	0.285881	0.0849284	1.96199
AHRR	0.0152423	0	0	0	0	0	0	0	0	0	0.261127	0	0	0	0	0	0	0	0	0	0	0.00809411	0.0252779	0.00729023
AHSA1	138.323	312.554	0	54.4973	120.73	21.0218	44.9066	44.9066	106.367	160.042	96.3387	5.30949	261.31	368.65	37.2094	194.958	0.213732	0	2.56338	0.232183	176.723	146.304	49.6908	112.331
AHSA2	0	0	0.0312466	0	0	0	7.01989	7.01989	0.340912	0.0190674	0.104978	0.320895	0	0	0	0	0	0.0435445	6.92352	0.196445	0.0225914	0.065943	0	0
AHSG	0	0	0	0	0	0	0	0	0	0.0393743	0.0541948	0	0	0	0	0	0	0	0	0	0	0	21.631	0.0287535
AHSP	0.545325	0	0.292486	0	0	0	0	0	0	0	0	0	0	0	306.512	0	0	0	0	0	0	0	0	0
AICDA	0.450818	0.490189	9.906	0.360316	0.0860432	0.57322	0.322151	0.322151	2.31196	1.08313	0.291319	4.46449	0.705437	0.565555	0.752006	0.558296	0.20827	16.3783	14.004	7.51382	0.210901	0.263247	0.150446	0.0687417
AIDA	0	146.401	0	0	48.7061	71.0841	45.8126	45.8126	263.985	387.272	0.132393	3.66926	0.198643	0	0	3.82331	0	1.17198	0.112214	0.066066	93.3208	11.9499	68.537	20.4686
AIF1	0	0	0	0	0	0	0	0	0	0.041883	0.170554	8.08438	0	0	0	0	0	0	0	0	0	0.0339644	0	0
AIF1L	0	0	0	0	0	16.2923	0	0	0.152391	1.33405	37.9571	6.40885	0	0	0	0	0	0	0	0	10.9753	13.9398	8.12546	19.6758
AIFM1	134.854	26.0563	14.4827	0.107047	91.3526	0.716225	41.9378	41.9378	1.12065	4.41184	88.2189	5.27769	117.927	0	0	2.92411	33.8151	3.81859	5.52997	14.5684	95.3542	86.9845	25.4618	52.7807
AIFM2	0.461813	109.709	0.351211	0	0	0.259134	0.116883	0.116883	0.633116	0.284669	0.170634	0.715326	0.702574	0.0342125	0	0	0	1.87475	0.879052	0.974316	0.0329635	0.0290746	0.0233083	0.698283
AIFM3	0	0	0	0	0	0	0	0	0	0	0.188694	0	0	0	0	0	0	0	0.0374847	0	0	0	1.95243	0
AIG1	0	0	0	0	28.8335	0	0	0	57.5314	81.8363	17.5901	3.58462	102.741	0	0	41.6593	0	0	0.465937	0	48.9124	65.6237	17.6502	35.4638
AIM1	0	4.61933	38.0483	0	0	0.0109121	7.42443	7.42443	0.0655799	0	0.0807765	0.246917	0.0126247	0.0141753	21.0489	0	0.0695769	0.0699397	0.0753986	1.26054	0.0337692	0.0119017	0.0139289	0.0107142
AIM1L	0	0	0	0	0	0	0	0	0.191184	0	0.0441538	0	0	0.0206626	0	0	0	0	0	0	0	0	0.00676778	0.0156175
AIM2	0	0	0	0	0	0	0	0	0	0	0.057963	1.41745	0	0	0	0	0	0	0	0	0	0	0	0.0307528
AIMP1	0	0	32.9873	0	4.38179	147.566	136.249	136.249	0.212037	1.09263	24.4747	4.04679	87.9948	132.263	119.874	0.0570301	0	0	6.88119	1.95749	67.9166	40.0245	96.9587	76.6762
AIMP2	0	0	0	192.828	123.376	273.855	94.5625	94.5625	64.1522	102.453	0.0369806	8.51274	248.877	0	100.117	0.260605	213.565	0.0851476	19.5951	120.289	232.728	256.639	119.722	230.151
AIP	0	0	0	0.357863	0	0	0	0	0	0	0.144203	0	0	0	0	6.04089	0	0.251967	0	0.0899565	9.35624	0.0424801	12.8308	0.612066
AIPL1	1.6297	0	3.2555	0	1.12889	0.478935	0.212949	0.212949	0.996833	0.440185	0.519817	7.74336	0.328982	0.850583	0.178396	0	1.9886	10.5259	8.01926	5.13442	0.712802	0.526213	0.160123	0.260588
AIRE	0	0	0	0	0	0	0.126404	0.126404	0.273949	0.20192	0.0783178	0	0	0	0	0	0	0.545894	0.896259	0.793366	0.128923	0.0248506	0.873237	0.0223779
AJAP1	0	0	0	0	0	0	0	0	0	0	0	0	0	0.0383081	0	0	0	0	0	0	0.0265953	0.0160766	0	0.0210952
AK1	0.758775	170.134	0.128517	147.422	48.7749	0.0814683	42.6286	42.6286	72.2117	100.723	99.3796	5.27935	24.6986	0.101028	0.334609	0.128281	0	15.8422	3.1641	2.37908	88.0867	59.8871	95.1516	70.6714
AK2	0	235.271	0	72.6399	0	34.1016	37.752	37.752	536.008	31.7285	55.7528	0	0.45983	2.40597	0	0.038408	0	0.779547	4.12281	113.099	88.8042	56.0647	116.727	101.99
AK3	17.3748	134.627	1.11045	0	0.248748	0.206434	0.182154	0.182154	0.567543	0.297064	0.48639	1.42978	0.632391	0.109032	3.58252	0.138444	0	2.05887	2.61345	3.05313	7.3142	0.195288	25.6946	7.92418
AK4	0	6.48243	0	0	0.0790386	59.0734	5.20219	5.20219	0.519489	1.52584	37.2129	1.6762	49.5856	0	0	0	0	9.38314	3.84954	20.7649	21.019	45.4605	94.675	102.83
AK5	21.662	0.0357749	0.0236694	0	0	6.62053	7.06086	7.06086	7.87046	9.5856	38.4393	0.791259	15.8722	0	0	0	0	0	0.0251859	0	1.30408	0	0	0
AK7	0	0	0	0	7.66862	0	0	0	0	0.0220555	0.0607144	0	0	0	0	0	0	0	0	0	0	0.0357712	0	0.0322126
AK8	0	0	0	0	0	0	0	0	0.253353	0.0566809	0.0780156	0.158985	0	0	0	0	0	0.0454364	0	0	0	0	0.0358741	1.11758
AKAP10	0	0	0	0	18.007	0	0	0	0	0	0.0273573	0.111501	0.0342058	0	0	0	0	0	0	0	0.0182991	0	5.66089	7.70729
AKAP11	0.00847545	0.0114918	0.00909166	0	0	0	8.85505	8.85505	0.14879	0.21637	5.23079	0.248984	0.0095478	0	0	2.39579	0	23.5428	0	0	4.00961	0.311484	0.259841	1.80695
AKAP12	33.2529	0.013911	13.7025	0	0.0740014	2.23261	0.129605	0.129605	0.0600376	0.107938	0.139373	0.568043	0.0722384	35.5722	14.9008	5.70169	74.6238	1.3998	1.27324	3.35585	0.606028	14.5091	16.3228	0.735715
AKAP13	0	0	10.1265	0	0	0	1.41766	1.41766	0.300671	0	0.0941802	0.345465	0	0	0	0	0	0	1.76625	0.0282789	3.16903	0.0178076	2.77627	0
AKAP14	0	0	0	0	0	0	0	0	0	0	0	0	0	0	0	0	0	0	0	0	0	0.164325	0	0
AKAP17A	0	0	0	0	0	0	0	0	0	0	0	0	0	0	0	0	0	0	0	0	0	0	0	0
AKAP1	0	0	0	0	0	33.4132	51.9304	51.9304	0	0.144997	0.130833	0.81341	23.9063	136.952	0.309327	0.187397	0	0	0.0928456	0	22.9545	0.117583	22.5144	19.4414
AKAP2	0	0	0.187635	0	0	0	0	0	0	0.702139	19.7597	0.504213	0.0583701	0	0	0	0	19.0967	0.0241611	0	0.0266713	0.0137015	0.00664905	0
AKAP3	0	0	0	0	0	0	0	0	0	0.0574258	0.026347	0.107383	0	0	0	0	0	0	0	0	0	0.0155229	0.0242303	0
AKAP4	0	0	0	0	0	0	0	0	0	0	0.0280907	0	0	0	0	0	0	0	0	0	0	0	0	0.0149038
AKAP5	12.608	0.796472	7.08306	0.245106	0.679472	2.11146	1.19788	1.19788	1.59967	1.50656	0.806648	5.45958	0.57928	0.277357	1.4203	2.7593	0.538477	28.6864	32.7361	23.4743	0.680597	0.95394	3.89025	0.775173
AKAP6	0	0.0109648	0	0	0	0.0164969	0	0	0	0.010587	0.00728599	0.326653	0	0	0	0.0129882	0	0	0.00771906	0	0.00487354	0.0042927	1.65841	0.0154626
AKAP7	0	0	0	0	30.7776	0	0.0874497	0.0874497	0	0.0789798	0.248475	21.7106	0	0	0	0	0	0	0	0	9.66194	0	0.438334	0.591178
AKAP8	0	4.94902	73.7839	0	13.0445	2.51554	4.83889	4.83889	9.81366	12.4791	0.244422	2.17352	23.9486	0	0	0	0	0	0	0	11.2809	2.01609	0.0408701	0.0471564
AKAP8L	0	0.0584574	0	4.72354	0	0	1.60388	1.60388	0.252292	0.197552	0.0776889	0.474957	0.0485685	0	0	0	0	0.0452461	0	0	0.67555	0.045772	0	0
AKAP9	15.4195	0	0.245696	24.6349	31.0145	1.70255	15.5336	15.5336	6.65636	14.7547	10.0602	15.6201	13.0791	0.0340429	16.8144	41.672	6.03814	0.628682	0.642507	0	7.1431	6.50597	8.8672	5.08032
AKD1	0	0	0	0	0.224372	0	0	0	0	0.0176099	0.0727147	0	0	0	0	0	0	0	0.0334068	0.0393366	2.82635	1.91364	0	13.0009
AKIP1	29.3722	306.54	9.47194	4.69984	0	3.50819	11.4953	11.4953	3.19715	0.565995	0.687363	2.41988	3.35129	0.110571	47.853	0.877498	0.271359	22.8446	24.7022	13.9544	25.4841	24.4693	4.86895	15.1788
AKIRIN1	0	0	26.9407	0.0771338	0	0.283849	0.312086	0.312086	13.7307	16.8463	0.165771	1.214	37.464	0	0	31.8594	0	1.91952	0.431096	53.8991	6.90252	19.1368	19.8942	10.4717
AKIRIN2	0	0	2.86268	0	2.36781	59.852	0.743434	0.743434	0	0	0.128807	1.22496	8.15996	0	0.133095	0	0	0	0	0	5.88745	0.0758893	0.157945	0
AKIRIN2-AS1	0	0	0	0	0	0	0	0	0	0	0	1.70358	68.5937	0	0	0	0	0	0	0	0.139793	0	0	0
AKNA	0.103856	2.7152e-05	6.31287	0	0.000173461	0.0160218	0.0500376	0.0500376	0.146885	0.0239743	0.168429	0.506488	0.0912167	0.0147114	0.392587	0.148086	1.08072	1.74731	1.84361	0.958989	0.0599426	0.037519	0.0333033	0.0941937
AKNAD1	0	0	0.0310599	0	0	0	0	0	0	0	0	0.106326	0.0326182	0	0	0	0	0.0303862	0	0	0	0.01537	0	0.013841
AKR1A1	0	0	0	0	40.2789	0	33.3377	33.3377	113.006	180.269	120.841	1.17407	0.0800382	0	0	154.623	0	129.075	0	0	321.164	237.104	465.281	502.563
AKR1B10	3.61422	0.0565603	10.0581	0.37324	0.0222248	1.03266	0.511191	0.511191	3.0133	0.981376	0.587465	7.40431	0.236683	0.00587001	0.0822128	2.68363	4.66789	28.6711	32.9207	21.3006	0.323943	0.440393	0.490614	0.62378
AKR1B15	0	0	0	0	0	0	0	0	0.0317454	0	0	0	0	0	0	0	0	0	0	0	0	0	0.0480171	0
AKR1B1	0	0	0	0	0	0	0	0	0.403582	0.0451452	0	0	0	0	0	0	0	0	0	0	0.0415634	0	0.0285729	0
AKR1C1	43.3031	0	0	0	0	0	0	0	0	0	0.0134583	0	0	0	0	0	0	0	0	0	0	0	0	0
AKR1C2	36.6271	0	0	0	0	0	0	0	0	0	0	0	0	0	0	0	0	0	0	0	0	0	0	0
AKR1C3	203.368	0	6.75492	0	0	0	0	0	0	0	0.302738	0.296459	0	0	0	0	0	0	0	0	0	0	0	0.0385916
AKR1C4	1.50487	0	0	0	0	0	0	0	0	0	0.0190197	0	0	0	0	0	0	0	0	0	0.0502294	0	0	0
AKR1CL1	0	0	0	0	0	0	0	0	0	0	0	0	0	0	0	0	0	0	0	0	0	0	0.0354823	0
AKR1D1	38.7028	0.0468515	0.166805	0	0.295392	0.682313	0.829917	0.829917	0	0.18168	0.166047	1.40993	0.155709	0	0	0	5.79465	12.0763	4.75025	7.76848	0.500756	0.149803	0.0894773	4.64956
AKR1E2	0	0	0	0	0	0	0	0	0	0	0.105763	0	0	0	0	0	0	0	0	0	0	0	0	0
AKR7A2	0	150.456	0	0	0	0	57.2913	57.2913	0	0.0465486	1.79395	0	0.401898	0	0	0	347.331	0	0	0	10.6201	2.75906	0.0589224	0.203956
AKR7A2P1	0	0	0	0	0	0	0	0	0.430246	0	0.264973	0	0	0	0	0	0	0	0	0	0	0.0390286	0	0.035146
AKR7A3	0	1.03728	0	0	0	0	0.128087	0.128087	0	0	0.143091	0.583197	27.6405	0	0	0	1.37318	0	0	0	0.121703	0.019231	0.0657976	0.037959
AKR7L	0	0	33.3389	0	0	0	0	0	0	0.0281775	0.0387831	0	0.17586	0	0	0	0	0	0	0	0	0	0	0.208341
AKT1	0	0.173845	0	0	0	0	1.00051	1.00051	0	0.0839281	0.119924	0.847489	7.0777	46.3022	0	5.92092	0	0	0	0	11.8997	0.0907477	9.07025	5.13311
AKT1S1	0	1.00156	57.7304	0	1.01722	0	0.819562	0.819562	0	0.853349	19.2086	0	0.265889	0	34.1273	0	0	0	0	0	4.78905	15.704	0	2.2641
AKT2	0	0	0	0	0	0	3.9202	3.9202	0.0970309	0.0434171	0.269857	13.2748	0.0747193	0	0	1.86902	41.2316	0.0696049	4.97019	0.22552	5.59632	5.40403	1.27099	8.11692
AKT3	0	0	0	75.8525	0.285731	0	3.72615	3.72615	0.420367	0.00783714	0.0956167	0.470674	0.0677304	0	0	2.99975	26.6476	0	4.66503e-09	0.360078	0.0377975	0.0316734	0.0201863	0.0244564
AKTIP	0	0	0.0888166	0	4.71239	28.0398	16.4844	16.4844	0	0.108399	0.34104	1.35159	54.8237	130.029	0	180.732	0	0	0	0	72.7486	36.2292	66.1326	26.1031
ALAD	0.0829277	0	0	0	0	0	0	0	32.0282	50.0314	0	0.101507	0	0	0	0	0	0	0	0	0.433133	0.0146735	0	4.69089
ALAS1	0	146.335	106.096	0	85.2551	5.01633	14.0244	14.0244	0	0.214319	4.6238	2.80584	107.113	0	0	0	0	0	0	0	24.798	49.6924	32.5684	103.404
ALAS2	1.44471	0	0	0	0	0	0	0	0	0	0.0433362	0	0	0	558.873	0	0.149311	0	0	0	0.0289872	0.0255325	0	0.0229925
ALB	0	0	0.0432375	0	0	0	0	0	0	0	0	0	0	457.884	0	33.1454	1641.73	0	0	0	0	0	0	0
ALCAM	0	26.1263	117.781	0.0394471	27.7153	130.409	69.4113	69.4113	38.9283	65.4876	0.135303	4.56559	19.3205	227.133	22.7427	476.459	199.976	0	2.67807	99.9939	21.7775	29.3336	21.2557	12.4465
ALDH16A1	0	0	0	0	12.3874	0	0.0179735	0.0179735	0.17529	0	0.194321	0.109998	2.0253	0	0.223099	0	0	0	0	0	0.0722104	3.18031	0	0.81646
ALDH18A1	0.025291	3.63191	105.876	0	0	13.1168	13.0019	13.0019	0	2.4194	74.3299	0	0	0	1.83889	0	0	0	23.3906	0	10.9994	5.05668	36.0036	22.2792
ALDH1A1	0	0	0	0	0	0	0	0	0	0.0248977	0	0	0	0	0	0	0	0	0	0	0	0	0	0
ALDH1A2	0	0	0	0	0	0	0	0	0	0.0807745	0.201768	0.402783	0	0	0	0	0	0	0	0.368849	0	0.0145561	0.0113606	0
ALDH1A3	0	0	0	0	0	10.8725	28.3458	28.3458	0	0.0163791	0.0225442	0.45942	0.958386	0	0	0	0	0	7.83424	0	18.1257	29.9651	25.2322	2.83477
ALDH1B1	16.006	0.26047	0.389612	0.00874033	9.97017	8.45378	33.4571	33.4571	0.0229468	0.191405	2.38693	0.789023	0.9125	70.2828	0.0208179	0.0229787	0.453568	7.14239	9.82948	6.46443	8.83981	66.3018	7.22576	15.5354
ALDH1L1	0	0	0	0	0	0	0	0	0	0	0.0761996	0.310569	0	0	0	0.0452784	0	0	0	10.0765	0	0	0	0
ALDH1L2	0.0112988	0.01532	4.99438	0.101061	0.147917	20.3483	0.135987	0.135987	5.62174	8.90682	0.0930871	0.873622	13.0232	0.144724	0	0	1.68458	1.67219	1.88776	7.02396	1.84564	0.0374908	0.038234	0.146068
ALDH2	0	0	0	0	0	0	14.8374	14.8374	9.00067	14.4581	80.5955	0.176318	0.0540902	0	0	0	0	0	0	45.8218	16.0022	23.081	17.5414	22.6275
ALDH3A1	0	0	0.0562795	0	0	0	0	0	0	0	0.229521	0.192659	0	0	0	0	0	0	0	0	0	0.0278599	0	0
ALDH3A2	112.08	0.0319185	1.08608	0.236862	58.0697	0.115257	21.9929	21.9929	1.53065	0.432069	0.256642	0.540289	0.42621	40.7051	15.0236	86.3194	0	1.23576	0.674944	16.8022	39.8262	14.3834	32.8289	13.1888
ALDH3B1	0.148164	0	0.141277	0.0736176	0	18.0011	0.0790235	0.0790235	0.86703	0.15518	0.271225	0.120905	0	0.166587	0	0.237968	0	4.56135	2.79762	3.55324	0.220476	0.507508	0.259982	0.083942
ALDH3B2	0	0	0	0	0	0	0	0	0.841704	0.288491	0.0606647	0	0	6.41365	0	0	0	0	11.0874	73.1972	0.305203	16.9417	15.7761	6.96102
ALDH4A1	0	0	0	0	8.46927	0	0	0	0	0	0.246625	0.55843	0	0	0	0.0435193	0	0	0.0362911	0	3.65801	0	0.0808282	3.88591
ALDH5A1	38.6082	0	0.30598	0.52629	0.120543	0.0606122	0.431465	0.431465	2.15656	1.01758	0.182205	9.39066	0.509111	0	0.282406	0	0	6.59487	10.8008	3.58815	7.27235	0.408313	0.0369288	0.231988
ALDH6A1	0	0	0	0	85.7646	21.4802	0	0	26.5836	43.1536	0.037547	2.02763	45.1961	0	0	0	143.336	0	10.9795	27.4963	37.17	87.9096	35.4664	16.5045
ALDH7A1	0	0	0	0	0	2.31885	11.7573	11.7573	0	0.0118728	0.0735389	0.266421	0.0204326	0	5.04062	42.8232	0.0563039	0.155448	0.0923394	0	0.0109308	0	0.00751443	0.0390167
ALDH8A1	0	0	0.727883	0	0	0	27.8157	27.8157	0	0.110659	0.476673	0	0	0	0	0	0	0.360448	0.969665	1.60576	0.0226358	0	0.0155611	0
ALDH9A1	143.892	253.944	0	0	0	49.4354	36.3257	36.3257	0	0	0.193884	0	0.12121	193.212	0	0	0	0.037639	1.9857	26.7277	81.0762	66.0825	102.973	95.7348
ALDOA	343.521	4004.48	237.196	2949.91	1096.21	736.7	626.603	626.603	185.989	349.225	861.443	59.7513	1716.21	712.721	441.909	278.75	1049.82	31.7588	36.9995	0	1701.82	4276.22	2602.12	3047.07
ALDOB	0	0	0	0	0	0	0	0	0	0	0.0667803	0.136089	0	0	0	0	0	0	0	0	0	0	0	0
ALDOC	9.27611	301.935	0	543.583	0	95.0031	27.5561	27.5561	0	0.0372519	0.358914	0.626929	0	0	0	0	0	0	0	0	118.46	396.642	286.769	440.726
ALG10	0	0	0.951859	28.4281	0	0	0	0	0	0	0	0	11.9142	0	0	0	0	0	0	0	0	7.22699	0	0
ALG10B	2.60308	0	0.168602	34.1471	0	0.397264	1.98753	1.98753	0.0489007	0.141106	0.0902333	0.781932	6.83001	0	0	3.35071e-06	0	0.144354	0.231289	0.544629	0.312205	3.97244	1.29305	1.40386
ALG11	0	0	0	0	0	0	0	0	0.402234	0	0	0.419277	0	0.165933	0	216.733	0	0	0	9.73e-10	32.0328	8.9822e-08	0	0.0998039
ALG12	0	0	0	12.0541	0	0	0	0	0	0.0497036	0.17103	0	0	0	0	0	0	0.039843	0	0.426739	16.039	16.042	5.56808	14.3553
ALG13	60.0593	95.4402	0	0	0	11.9328	4.73893	4.73893	14.6883	23.386	0.219673	1.2843	36.7398	0.0287879	0.427566	38.2738	0	0	0	0	19.6062	15.1826	13.9311	12.972
ALG14	0	0	0	0	126.57	43.851	0	0	0	0	0	4.96298	153.557	0	0	0.465146	0	0	0	0	27.5186	44.2756	49.6741	46.8392
ALG1	45.3167	0.568747	6.72573	0.308516	1.15749	2.18128	2.22519	2.22519	10.8783	14.377	0.318255	2.75891	42.5356	0.530573	0.830155	1.93131	0.753855	16.7506	11.6537	6.67515	0.707541	5.64435	0.326958	0.742271
ALG1L2	0	0	0	0.240679	0	0.0731964	0	0	0	0	0	0.395276	0	0	0	0	0	0	0	0	0	0	0	0.360187
ALG1L	0.135884	0	0	724.297	692.157	193.182	34.3257	34.3257	91.0253	165.516	5.26742	4.27702	138.219	0	0.8539	0	0	1.30401	1.56976	0.516429	17.8483	3.1755	5.4285	0.222087
ALG2	0	0	0.0336378	0	0	0	0	0	0.1835	0.082107	0.150683	0.614143	1.59049	0	0	30.6722	0	0	0	43.0366	0.813089	8.95544	8.9903	11.7822
ALG3	0	185.501	0	0	123.346	12.9853	48.8043	48.8043	69.9811	129.83	149.573	3.52872	82.2954	193.572	150.642	0.484258	0	0	1.09163	8.66202	123.077	105.58	130.798	93.6378
ALG5	0	0	64.2077	0	0	0	23.9948	23.9948	3.7753	3.52026	0	0	0	0	35.0364	367.672	0	0	0	0	81.6454	44.102	24.243	36.0084
ALG6	0	0	0	0	8.9186	0	0	0	0	0.697838	15.86	0.668372	0	0	0	0	0	0	1.24101	0	0.658142	54.3679	8.80109	37.7604
ALG8	43.8734	0.343195	0	405.469	0	0	47.1148	47.1148	28.9691	30.8178	0	1.29093	28.1974	68.3724	0	0	174.083	0	0.153233	0	122.745	131.883	41.6432	31.1898
ALG9	0.0624415	0	0	0	0	7.37934	0.0333015	0.0333015	0.982576	0.0408735	0.0746667	0.515944	0	0.0175477	0	0.0222814	0	0.975936	1.44383	0.826976	3.00482	0.0673479	16.1462	8.21906
ALK	0	0	0	0	0	0	0	0	0	0	0.0367232	0.149674	0.0153054	0	0	0	0	0	0	0	0	0.00721209	0	0.00649462
ALKBH1	0	0	0	0	0	0	0	0	0	0.0679172	0.0311604	0	0	0	0	0	0	0	0	0	1.18805	14.3566	16.2916	28.8326
ALKBH2	0	0	0	0	0	76.2747	72.012	72.012	0.748239	0	0.115203	0	0	0	0	0	0	0	3.54472	3.73565	42.3496	59.09	64.5729	16.3322
ALKBH3	0	201.221	0	0	0	0	0	0	65.3093	99.5535	0.108707	0.44306	0.0679602	0	0	0	0	0	0.115178	0	61.5518	19.4703	56.4353	15.6589
ALKBH4	0	0	0.0462022	0	0.207205	0.1171	10.9501	10.9501	43.1689	56.3358	0.205994	1.49254	12.1016	0	0.514169	0	0	2.12079	1.10827	1.06362	6.26249	0	1.67899	1.22196
ALKBH5	0	36.7569	0.0273566	16.023	1.67589	38.4116	20.474	20.474	0.149235	0.0500809	0.275725	0.56189	15.8297	0	0	0	0	1.017	0	0	34.3809	12.1025	14.6017	32.8052
ALKBH6	0	0	0	0	0	0.0762864	0	0	2.62599	0	0	0	0	0	0	0	0	0	0	0	0.422566	0	0.0464785	0.0536275
ALKBH7	0	0	0	0	0	0	3.85807	3.85807	92.7836	129.951	0.789982	0	0.246936	0	0	0	0	45.9342	18.3448	0	11.8893	17.5314	11.8967	6.04249
ALKBH8	0	0	0	0	0	0	0	0	0.124742	0.0279077	0.0384122	0	0.0720421	0	0	0	0	0.0223705	0	0	0.0256936	5.13731	0.635873	0
ALLC	0	0	0	0	0	0	0	0	0	0.0434704	0	0	0	0	0	0	0	0	0	0	0	0.0352517	0	0
ALMS1	0	0	0.00694563	0	0	0	0.174827	0.174827	0.0378897	0.0127152	0.0175012	0.21399	0.0218823	0	0	0	0	0	0	0	0.00780425	0.0137482	0.0482856	0.0123805
ALMS1P	0	0	0	0	0	0	0	0	0	0	0	0.653578	0	0	0	0	0	0	0	0	0	0.0314929	0	0
ALOX12	0	0	0	0	2.32046e-12	0	3.52585e-12	3.52585e-12	0	0	0.206666	0.184763	0.044446	0	0	0	0	0	0	0	0.0239119	2.74892e-09	11.1433	0
ALOX12B	0	0	0	0	0	0	0	0	0	0.0234568	0.0968576	0.131588	0	0	0	0	0	0	0	0	0	0	0	0
ALOX12P2	0	0	37.5868	0	0	0.131036	9.7124	9.7124	0	0	0.0289364	0	0	0	0	0	0	0	0	0	0	0.0170485	0	0
ALOX15	0	0	0	0	0	0	0.282575	0.282575	0	0.065206	0.149583	0.243863	0.0374057	0	65.797	0	0	0.229976	0.127054	0.0170231	105.618	24.6165	87.9732	41.8875
ALOX15B	0	0	0	0	7.15047	0	74.9062	74.9062	0.210516	0.0235486	0	4.74786	37.5	201.008	154.354	556.429	600.149	0	5.66647	6.71272	0	13.5437	0	0.0171967
ALOX5	0	0	0	0	0	0	0	0	0	0	0.0631967	0	0	0	0	0	0	0.0368054	0	0	0	0	0.0290599	0
ALOX5AP	0	0	0	0	0	0	0	0	0	0	0	1.72299	0	0	0	0	0	0	0	0	0	0	0.066698	0
ALOXE3	0	0	0	0	0	0	0	0	0	0.0711829	0	0	0	0	0	0	0	0	0	0	2.03175	0.0577246	0	0
ALPI	0	0	0	0	0	0	0	0	0	0	0.0948759	0	0	0	0	0	0	0	0.201039	0	0	0	0	0
ALPK1	0	0.021653	0.0171306	0	0	0	0	0	0.0934508	0.0104536	0.0143883	0.422261	0	0	0	0	0	0.0167587	0.0813056	0.164123	0.267179	0.0381497	0	0.876834
ALPK2	0	0	0	0	0	0	0	0	0	0.00759637	0.0209113	0.170457	0	0	0	0	0	0	0	0.156521	0.0209811	0.00616016	1.63466	0.0110947
ALPK3	0	0	0	0	0	0	0	0	0.044981	0.00503163	0.0484788	0.0846797	0.0259777	0	0	0	0	0	0.0146744	0.0172791	0.541994	0.0285623	0.00636916	0.0110232
ALPL	0	0	0	0	0	0	0	0	0.913074	0	0.124068	0.674225	0	0	0	0	0	0	1.00688	0	0	0	0	0
ALPP	0.0833486	0	0.533814	9.32494e-07	5.81978e-05	2.53258	0.339524	0.339524	1.16192	2.59652	0.218588	1.73209	0.51534	0.423176	0	1.23029	0.257409	6.76716	6.81016	13.0897	0.163681	0.26835	0.283776	0.35993
ALPPL2	0	0	0	0	0	0	0	0	0	0	0.0323987	0	0	0	0	0	0	0	0	0	0	0.0240219	0	0
ALS2	0	0.0665202	0	0	2.73268	0.0208318	0.0367633	0.0367633	0.17927	0.0481355	0.0276015	0.180156	0.0276337	0	2.73864	0.423482	2.77937	0.0321497	0.0292432	0.034434	0.0369249	13.6439	0.127255	1.75304
ALS2CL	0	0	0	0	0	0	10.9906	10.9906	0.154448	0.0172768	0.0689813	0.43614	0.0195949	0	0	0	0	0.110792	0	0.0191233	0.0715775	0.0560415	0	0
ALS2CR11	0	0	0	0	0	0	0	0	0.307515	0.00979713	0.0842799	0.329761	0	0	0	0	0	0.0157064	0	0.315036	5.66911	0.028617	0.0297696	0.00715447
ALS2CR12	0	0	0	0	0	0	0	0	0	0	0.170556	0	0	0	0	0	0	0	0.0451757	0	0.0285205	0	0	0
ALS2CR8	1.75752	0	1.0318	0.0370689	0.191324	0.451241	0.0716231	0.0716231	0.606352	0.21765	0.270183	0.586882	0.152525	0.0838813	0	0	0	5.72405	3.22844	3.44745	0.220309	2.11218	3.67235	0.151042
ALX1	0	0	0	0	0	0	0	0	0	0	0.204387	0	0	0	0	0	0	0	0	0	0	0	0	0
ALX3	0	0	0	0	0	0	0	0	0.378239	0	0.058236	0	0	0	0	0	0	0.0678358	0	0	0	0	0	0
ALX4	0	0	0	0	0	0	0	0	0	0	0.0986986	0.0574669	0.0176295	0	0	0	0	0.0164228	0	0	0	0	0	0
AMACR	82.9657	59.1789	0.0552319	103.249	110.939	34.4139	132.464	132.464	229.735	357.461	20.1981	2.21391	45.3517	327.394	204.848	258.204	668.765	0	0	113.434	13.7235	7.56384	97.4802	112.105
AMBN	0	0	0	0	0	0	0	0	0	0.0304196	0	0	0	0	0	0	0	0	0	0	0	0	0.0192529	0
AMBP	0	0	0	0	0	0	0	0	0	0	0	0	0	0	0	0	0	0	0	0	0	0	0	0
AMBRA1	0	0	0	0	0	0	3.66038	3.66038	0.49998	0.100671	0.0923758	0.0627497	0.0192501	0.237759	0	12.3778	0	0.0179325	0	0.653026	0.0411929	0.0362834	0	0.114359
AMD1	203.86	220.774	272.723	0	6.11049	7.04406	84.6896	84.6896	35.404	51.7636	27.7215	7.09226	169.294	0.0359292	254.978	142.97	0	0.0298092	5.03425	0	430.122	228.957	390.487	611.378
AMDHD1	0	0	0	0	0	0	0	0	0.748258	0	0.153608	0	0.0480155	0	0	0	0	0	0.203435	0	0	0	0	0
AMDHD2	0	0	0	0	0	0	0	0	0	0.0300066	0.0634974	0	0	0	0	0	0	0.0625792	0	0	0	0	2.79177	1.04362e-07
AMELX	0	0	0	0	0	0	0	0	3.56279	0	0	0	0	0	0	0	0	0	0	0	0.0917287	0	0	0
AMELY	0	0	0	0	0	0	0	0	0	0	0	0	0	0	0	0	0	0	0	0	0	0	0	0
AMFR	0	0	43.5679	0	1.20696	0.363396	1.13687	1.13687	0	0.0159008	0.0218859	0.446004	0	0.184354	18.7926	0.0390142	0	5.96511	0.115937	0.0273032	23.5985	1.26366	8.90648	6.6187
AMH	0	0	0	0	0	0.0617374	0.190666	0.190666	9.56318	9.15231	0	0	0	0	0	0	0	0	0	19.3387	0	0	0	0
AMHR2	0	0	0	0	0	0	0	0	0	0.0392309	0	0	0	0	0	0	0	0	0	0.269468	0	0	14.1034	13.1213
AMICA1	0	0	121.187	0	0	0	0	0	0	0.122997	0.0372641	0	0	0	0	0	0	0	0	0	0	0.0249355	0	0
AMIGO1	0	0	0	0	0	0	0	0	0	0	0.0981821	0	0	0	0	0	0	0	0	0	0	0.057846	0.0150491	0
AMIGO2	0	0	0	0	0	0	0	0	0	0.0755482	0.130141	0.53033	0	0	0	0	0	0	0	0	0.0173886	0.0119924	0.0119538	0.0137924
AMIGO3	0	0	0	0	0	0	0	0	0.348179	1.03211	0.0804115	0.21849	0	0	0	0	0	0.062441	0	0	0.0179288	0.015792	6.43378	0.014221
AMMECR1	0	0	0	0	0.103476	0	0.223203	0.223203	0	0.0105647	0.118759	0.316098	0.274133	0	0	0	0	0	4.96095	0	8.34578	0.0342701	3.14284	0.0308609
AMMECR1L	0	0.0251375	0	0	0	0	0	0	317.058	0	0.136432	4.42697	0.0208852	0	0	0	0	0	0.0176968	1.54256	5.28569	0.0393686	4.52479	0.0354521
AMN1	0	0	0	0	0	0	0	0	21.9763	38.127	0	0	0	0	0	0	0	0	0	0	0.764061	0.104294	15.1954	25.2994
AMN	0	0	0	0	0	0	0	0	0	0	0.0548357	0	0	0	0	0	0	0.0638746	0	0	0.0366791	0	0.0252152	0
AMOT	0	0	0	0	1.54815	0	0	0	0.381254	0	0	0.627348	17.8917	0	0	0.0209598	0	0	0	0	0.134227	0.00648457	0.00540664	0.00623825
AMOTL1	0	0	0	0	0	0	0	0	0.0547903	0.00612892	0.0674868	0.137529	0	0	0	20.1508	0	0	0.00893728	0	0	0.00994031	0.00387907	0.00895143
AMOTL2	0	0	0.01848	0	0	0.609162	0	0	21.2713	34.1353	12.619	0.632617	12.4012	0	0	0	0	0	0	16.6138	0.0207645	0.0457243	0.0214119	0
AMPD1	0	0	0	0	0	0	0	0	0	0.0246089	0.0338717	0	0	0	0	0	0	0	0	0	0	0	0	0
AMPD2	0	0	0	0	0	11.2343	7.094	7.094	0	0	0.112158	0.379171	5.49633	0	0	0	0	0.02709	1.87306	2.23454	5.5834	34.281	0.0770023	13.9069
AMPD3	0	0	0	0	0	0	0	0	0.233356	0.0568205	0.0179644	0.510006	0	0.123672	0	0	0	0.0228012	0	0	0	0.0115335	0	0
AMPH	0	0	0	0	0	0	0	0	0	0	0.0958556	0	0	0	0	0	0	0	0	0	0	0.0141187	0.0440774	0
AMT	0	0	0	0	0	0	0	0	0	0.0315579	0.0832744	0	0	0	17.6587	0	0	0.0496787	0	0	3.86453e-10	0	0	0
AMTN	0	0	0	0	0	0	0	0	0	0	0	0.763603	0	0	0	338.824	0	0	0	0	2.38107	0	0	0.0497012
AMY1A	0	0	0	0	0	0	0	0	0	0	0	0	0	0	0	0	0	0	0	0	0	0	0	0
AMY1B	0	0	0	0	0	0	0	0	0	0	0	0	0	0	0	0	0	0	0	0	0	0	0	0
AMY1C	0	0	0	0	0	0	0	0	0	0	0	0	0	0	0	0	0	0	0	0	0	0	0	0
AMY2A	0	0	0	389.774	0.369709	0.117638	0	0	0.674898	0.0377475	1.66258	0	0	0.875288	0	0.370469	0	0.121039	0	0.0648195	0.0695054	0.0612215	0.0716726	0.137828
AMY2B	0	0	0	267.652	0.334143	0	6.63134	6.63134	0	0	0	0	0	0	0	0	0	0	0	0	2.7889e-13	0.0442656	0	0.338827
AMZ1	0	0	0	0	0	0	0	0	0.114434	0	0.0528567	0.359049	0	0	0	0	0	0.0615652	3.28323e-05	0	0.0353554	0.0207611	0.00810172	0
AMZ2	0	0	0	0	0	21.8153	0	0	0	2.62581	45.6618	1.354	87.0018	0	0	0	70.3989	4.9354	0	29.9999	99.9423	43.098	202.016	114.07
AMZ2P1	0	0	0	0	0	0.743616	31.9685	31.9685	0.29764	0.665889	0.962356	0	1.8049	0	0	0	0	0.934102	0.121379	0	2.94268	1.10698	17.5955	5.73802
ANAPC10	0	0	0	0	0	0.0844361	0	0	61.9073	92.8146	0	0.6072	1.68026	0	0	0	0	0	0	0.418605	11.4386	0	0	19.8046
ANAPC11	798.525	1502.04	0.663693	778.774	422.906	280.539	491.967	491.967	158.751	289.689	510.01	21.5007	734.11	61.1757	350.796	1508.58	227.266	142.363	66.0688	171.556	504.718	326.846	366.951	356.906
ANAPC13	0	0	0	0	137.841	41.4021	360.778	360.778	78.2357	126.758	3.45995	8.45722	302.111	351.381	0	198.122	3.83866	0	30.858	0	459.096	258.607	600.444	307.722
ANAPC16	6.3872	147.503	5.32907	0.0547168	107.496	146.885	44.1531	44.1531	98.8401	149.972	47.9885	32.4409	48.6566	62.6296	26.9972	1.33757	147.07	28.5063	19.3184	14.6058	50.1403	47.1752	52.0479	64.5751
ANAPC1	0	0	0	76.2495	0	0	0	0	0.157838	0.0224821	0	0.297141	5.5757	0	0	0	0	0.00349238	1.90524	0.0151583	16.8739	5.32011	3.10274	0.375486
ANAPC2	0	0	0	0	0	0	0	0	0	0	0.148624	0	0	0	0	0	0	0	0	0	0.159061	0	0	0.0157707
ANAPC4	0	0	0	185.39	0	1.83779	0.480485	0.480485	0.390502	0.0873641	0	1.22524	28.1906	0	0	0	0	0.105047	0	0.0375036	28.3324	0.21254	27.8266	24.6422
ANAPC5	0.0381233	0	0	0	129.233	39.1712	33.7767	33.7767	33.4402	41.5911	0.0343484	2.38051	46.8797	5.49774	15.3859	0	82.2497	0	1.52937	2.529	91.0857	127.564	179.828	182.24
ANAPC7	0	0	3.83104	0	14.1464	13.8167	79.5061	79.5061	0.763301	0.871262	19.0902	0.942141	0	0	0.0573248	0	0	0	0	1.01742	47.7538	28.9717	8.94639	23.6709
ANG	0	0	0	0	114.963	0	109.746	109.746	97.4083	139.099	0	0	0	0	0	0	0	0	0	0	22.0338	48.0481	0.0634967	19.3493
ANGEL1	0	0	0	0	0	0	0	0	19.734	28.6696	0.094949	0.154794	0	0	0	0	0	0	0	0	18.1894	14.6566	0.689837	0.100752
ANGEL2	5.00638e-07	0	0.0829507	0.031712	0.326627	14.7198	2.81527	2.81527	12.9682	17.2984	30.8072	0.956728	0.0597549	0.0888054	0.948721	0.256622	0.000127839	5.07731	10.2354	27.1059	2.76023	1.5085	0.58892	7.08971
ANGPT1	0	0	0	0	0	0	0	0	0	0	0.0807911	0.39026	0	0	0	0.128018	0	0	0.742577	2.06156	0.012009	0.0423109	0	0
ANGPT2	0.909342	0	0.405697	0	0.107589	0.068512	0.0503461	0.0503461	0.613763	0.392324	0.0680387	0.419043	0.151644	0.0214218	0	0.0616059	0	1.47453	2.54217	1.7114	0.406803	91.7423	30.3543	1.27014
ANGPT4	0	0	0	0	0	0	0	0	0	0.031394	0.172843	0	0	0	0	0	0	0	0	0	0	0.050917	0.0198697	0
ANGPTL1	0	0	0	0	0	0	0	0	1.73027	2.16131	0.0666006	0.542891	0	0	0	0	0	0	0	0	0	0	0.0102084	0
ANGPTL2	0	0	0	0	0	0	0	0	0.286152	0	0.0440576	0	0	0	0	0	0	0	0	0	0	0.0129787	0	0
ANGPTL3	0	0	0	0	0	0	0	0	0.250717	0	0	0.157331	0	0	10.4703	0	0	0	0	0	0	0	0	0
ANGPTL4	0	0	0	0	0	0	0	0	0	0	0.210641	0	8.31129	0	0	0	0	0	0	0	0.125241	23.6628	0	15.6429
ANGPTL5	0	0	0	0	0	0	0	0	1.1134	0	0	0.558946	0	0	0	0	0	0	0	0	0	0	0	0
ANGPTL6	0	0	0	0	0	0	0	0	0	0.0326082	0.134651	0	0	0	0	0	0	0	0	0	0	0.0264442	0.020639	0.333389
ANGPTL7	0	0	0	0	0	0	0	0	0	0	0	0	0	0	0	0	0	8.83741	0	0	0.0487974	0	0	0
ANK1	0	0	0	0	0	0	0	0	0.666725	0.0361473	0.12287	0.160376	0	0	0	0	0	0	0.0271893	38.8995	0.36139	0.00579578	0.473129	0.61271
ANK2	0	0	0	0	0	0	0	0	0	0.0615487	0.113575	0.186425	0	0	0.0147719	0.106193	0	0	0.0100972	13.793	0.0159073	0.0224618	0.0109355	0.0126175
ANK3	0	0	0	0	0	0	0.00705958	0.00705958	0.0573122	0.0871801	0.0720987	0.252356	0	0.107151	0	0.0944767	6.2822	0.037	0.00467429	0	10.1892	18.6885	20.874	12.1646
ANKAR	0	0	17.2181	0	0	0	0	0	0.343219	0	0.0176147	0.358963	0.0220243	0	0	0	0	0	0	0	2.55676	0.0311342	0.745182	0.0747651
ANKDD1A	0.0295773	0	0.0608328	0	0	0	1.52919	1.52919	0.331416	0.0185363	0.0765403	0.7279	0	0	0	0	0	0.512769	0.329683	0.406308	0.426784	0.018682	0.847664	0.0135382
ANKFN1	0	0	0	0	0	0	0	0	0	0	0	0.136089	0	0	0	0	0	0	0	0	0	0.0196725	0	0
ANKFY1	0	0	0	0	7.96519	10.208	9.48699	9.48699	18.8278	28.3525	0.06697	0.0389931	0.0119621	0.631273	3.01017	0	0	0	0.0912226	0	8.96346	9.8022	5.11196	0.258873
ANKH	0.0617374	0	0.0883014	0	0	26.0984	35.7842	35.7842	13.307	18.0375	0.936339	1.32247	37.4636	0	0	0	0.0638825	0.302342	9.61549	0.416345	10.7837	4.36961	5.63989	4.31365
ANKHD1	0.0938662	0.432166	0	0	0.560204	13.3202	18.3134	18.3134	7.27401	10.5534	7.79255e-11	1.68351e-05	6.99739e-06	0	1.56396e-05	0	19.0939	0	5.91219	20.931	14.9987	7.18456	11.1512	9.44855
ANKHD1-EIF4EBP3	4.48646e-05	5.55168e-05	0	0	6.5444e-05	4.29926	0.144495	0.144495	1.14205e-06	0.0857472	0.598969	1.49844	8.64935	0	1.34563	1.88641e-11	1.21405e-196	0	5.93424e-20	8.18687e-08	1.20196e-05	1.102e-06	0.0307066	12.1462
ANKIB1	0	0	2.43495	0	0	0.038112	9.75254	9.75254	0.0819943	0	0.0126243	0.102907	0.0157846	0	0	0	0	0	0	0	3.8506	0.0223137	3.01864	10.1876
ANKK1	0	0	0.113297	0	0.0527264	0.0718203	0.0165499	0.0165499	0.29285	0.0460912	0.0951598	1.08001	0.0812617	0	0	0	0	0.651696	1.41574	0.4501	0	0.0373769	0.0929187	0.0336586
ANKLE1	0	0	0.340237	0.617296	0.0143219	0.0980359	0.837543	0.837543	0.804971	0.0771249	0.422726	0.656077	0.134058	0.0722693	0	0.747049	0.000408627	4.54341	4.30669	2.44911	0.469619	0.455573	0.260955	0.214002
ANKLE2	0	0	1.78579	0	0	0	0	0	0.453108	0.228084	3.20911	0.142168	1.96261	0	0	0	0	0	0	2.91553	3.68645	7.03879	7.06547	0.074027
ANKMY1	0	0	0	0	0	0	0	0	0	0.02383	0.0327997	0.133682	0	0	0	0	0	0	3.23221	0	0	0.0287771	0	0
ANKMY2	0	0	0.0751461	0	0	0.190543	0	0	0	0.022928	0.031558	0.514487	0	0	0	0	0	0	0	0	0.0422178	0.390455	15.0193	0
ANKRA2	0	0	0	0	0.397151	0	66.1358	66.1358	0	0	0.409289	0.15165	6.00141	0	0	0	0	0	0	0.0464193	25.2864	9.86486	13.294	15.5362
ANKRD10	2.94739	0	0	0	43.6115	0	4.14085	4.14085	0.420671	0.470568	0	0.791942	16.8849	0	0	0	0	0	15.9203	0	11.9789	8.50969	0	12.3022
ANKRD11	0.00904917	0	0.0194142	0	0	1.35991	0	0	0.105908	0.0059235	0.0815311	1.06335	0.0101941	0	0	0.232542	0	0.00949624	0	0	6.03161	0.139304	4.34891	1.09873
ANKRD12	0.313492	0.0539421	9.13034	0.168875	0	12.5597	15.9299	15.9299	0.174598	0.0687686	0.33619	6.68506	0.336361	0	0.0651049	0	0.166723	1.42478	2.76989	6.59015	4.9407	7.59495	5.95855	4.71371
ANKRD13A	0	0	16.0023	0	0	46.7742	0	0	0	0.0145528	1.42217	213.976	0	19.994	0	0	0	0	0	0	3.21558	0.75529	1.61187	0.0212548
ANKRD13B	0	0	0	0	0	0	0	0	0	0	0	0	0.0937347	0	0	0	0	0	0	0	0.133721	0	0.0114908	1.24628
ANKRD13C	0	0	0	0	0	17.8044	1.20292	1.20292	2.73445	4.32178	0.0271621	0	0.492444	0	0.0420993	0	1.7781	0	0	0	3.87897	5.88114	6.97565	5.73561
ANKRD13D	0	0	0	0	3.95536	0	0.258405	0.258405	0	0.148494	0.0383219	0	0	0	0	0	0	0.364546	0	8.94074	8.30541	1.78401	0.300749	0.631008
ANKRD16	0.747375	0	2.51446	0.227873	0	0.57852	1.01918	1.01918	0.198795	0.133425	1.28629	2.62628	14.3324	0.0429702	0	0	0.210912	11.3371	11.0581	16.9539	0.854164	8.30706	0.114941	0.227348
ANKRD17	0	0.0132636	15.8767	0	0	10.4037	0.704399	0.704399	1.83156	4.41188	34.2057	0.756251	1.11313	0	0	27.9034	0	0	0.168659	0.0791638	5.25862	0.757886	19.8725	12.8357
ANKRD18A	0	0	0	0	0	11.6143	1.17443	1.17443	3.27253	4.45384	0.0629822	2.05359	18.3747	0	2.11506	0	0	0	10.1426	0	0.0140428	0.0989528	3.04093	0.47896
ANKRD19P	0	28.2983	0	9.63071	0	1.46447	5.16889	5.16889	0	0.0768953	0.105839	0.287579	3.74946	33.0359	42.2683	31.8853	68.434	13.5608	0.448541	3.52106	10.926	13.095	7.62465	7.80536
ANKRD1	0	0	0	0	0	0	0	0	0	0	0.0838337	0.170841	0.0524101	0	0	0	0	0	0	0	0	0.0740886	0	0
ANKRD20A1	0	0	0	0	0	0	0	0	0	0	0	0	0	0	0	0	0	0	0	0	0	0	0	0
ANKRD20A2	0	0	0	0	0	0	0.0597627	0.0597627	0	0	0	0	0	0	0	0	0	0	0	0	0	0	0	0
ANKRD20A3	0	0	0	0	0	0	1.258e-06	1.258e-06	0	0	0	0	0	0	0	0	0	0	0	0	0	0	0	0
ANKRD20A4	0	0	0.0266629	0	0.124003	0.523959	4.24544	4.24544	4.20469	4.91214	11.0283	1.95524	0.252006	0	0	0	0	0.0521689	0.0237263	0.0279378	1.39942	1.28854	1.77762	1.39228
ANKRD20A5P	0	0	0.100867	0	0	0	1.64845	1.64845	0.412686	0.999187	3.38901	0.940901	0	0	0	0	0	0.0493392	0.132721	0	0.936343	0.429877	0.562808	0.801832
ANKRD20A8P	0	0	0	0	0	1.97101	0	0	1.11224	1.60187	0.599367	0.610714	0	0	0	0	0	0	0	0.0534089	0	0.0504471	0.0524968	0.215786
ANKRD20A9P	0.549192	0.121784	4.12296	0.640843	0.557589	1.98314	2.34072	2.34072	4.95955	3.22734	2.73171	6.06722	2.6085	0.419936	0.119195	0.479013	1.69744	12.9172	15.5344	13.2088	1.33246	1.05817	0.757328	0.835858
ANKRD22	105.467	12.5275	0	0	0	0	12.7611	12.7611	0.510061	0	0.039266	0	0	0	75.8919	7.31462	0	0.137207	4.38889	0.0244926	0	1.29553	0	0
ANKRD23	0	0	0	0	0.888052	0	0	0	0	0	0.124799	0.127161	0.0390101	0	0	0	0	0	0.297501	0	0.584338	0	0.0143466	0.0165533
ANKRD24	0	0	0	0	0	0	0	0	0	0	0.116473	0	0	0	0	0	0	0	0	0	0.194769	0.0114371	0	0
ANKRD26	0	0	0.0268698	0	0	0.0255496	8.61201	8.61201	4.10423	6.00935	0.0338524	1.93162	0.0423268	0	0	0	0	0	0	0.563079	0.0150957	2.02108	0.933985	0
ANKRD26P1	0	0	0	0	0	0	0	0	0	0.00910691	0.050139	0.306529	0	0	0	0	0	0.0145998	0	0	0	0	0.00576388	0
ANKRD26P3	0	0.0317018	0	0	0	0	0	0	0.13682	0.0153049	0	0	0	0	0	0	0	0	0	0	0.0281812	0	0.0193733	0.0111766
ANKRD27	0	0	0	0	0	7.73586	2.03501	2.03501	0	0.0126862	0.052384	0.142335	0.196492	0	0	0	0	0	0	0	5.33763	5.79198	12.8227	9.57925
ANKRD28	0.101022	0	33.4283	0	23.2085	8.49149	9.93421	9.93421	0.369475	0.0750065	0.0126412	0.420774	0.285498	0.110922	0	53.2729	0	0	0.924321	0	2.65515	20.3182	3.21457	3.98228
ANKRD29	0	0	32.8745	0	61.1132	0	0	0	0	0.026053	0.107578	0.438458	0.0448361	0	0	0	0	0	0	0	0.0479719	0.316909	6.48027	0.0190255
ANKRD2	0	0	0	0	0	0	0	0	0	0.0469536	0.25851	0	0	0	0	0	0	0	0	0	0	0.152306	0	0
ANKRD30A	0	0	0	0	0	0	0	0	0	0	0	0	0	0	0	0	0	0.0205706	0.0187109	0	0	0.0104052	0.00812101	0.0281103
ANKRD30B	0	0	0	0	0	0	0	0	0.109196	0	0.0504372	0.205568	0	0	0	0	0	0	0	0	0.0112457	0	0.0386544	0
ANKRD30BL	0	0	0	0	0	0	0	0	0.394657	0	0.218958	0	0.0609099	0	0	0	0	0	0	0	0	0	0	0
ANKRD30BP2	0.585751	0	2.77389	0.236288	0.46722	1.90213	1.56811	1.56811	3.25287	2.17871	2.47165	8.60671	1.81012	1.10108	0.263834	0.510407	4.02386	27.1425	31.1019	22.6865	0.722094	0.893861	0.862031	0.510704
ANKRD31	0	0	0	0	0	0	0	0	0.082627	0	0.0763304	0.103701	0.0159064	0	0	0	0	0	0	0.555465	0.382926	0.00749528	0	0
ANKRD32	0	67.1037	0.0489523	0	29.1841	0	0	0	0	1.3293	24.3404	0	0	0	0	0	0	0	0.0217802	0.0256463	0.192513	17.1022	3.67727	0.0109071
ANKRD33	0	0	0	0	0	0	0	0	0	0	0.188426	0.191991	0	0	0	0	0	0	2.59631	0	0	0	0.0216608	0
ANKRD33B	0	0	0.0193525	0	0	0	0.00541243	0.00541243	0.158357	0.0118094	0.20318	0.298118	0.0203234	0	0	0	0	0	0	0	0.00543622	0.0143649	0.00373715	0.00862393
ANKRD34A	0	0	0	0	0	0	0.797403	0.797403	0	0.0474505	0.0653108	0	0	0	0	0	0	0	0	0	0	0.0128264	0	0
ANKRD34B	0	0	0	64.6969	185.369	14.8732	62.0307	62.0307	16.4028	25.182	38.2996	0.810481	22.1784	0	0	0	0	0	0	0	0	0.023432	0.00914402	0
ANKRD34C	0	0	0	0	0	0	0	0	0.276943	0.0309792	0.0426398	0.115859	0.0177713	0	0	0	0	0	0	0	0	0.00837404	0	0
ANKRD35	0	0	0	0	0	0	0	0	0.305084	0	0.164404	0.191447	0	0	0	0.0418671	0	0	0	0	0	0	0.0215994	0
ANKRD36	0	0.000764896	11.0778	0.546537	17.2693	10.5747	18.3248	18.3248	4.43695	6.94219	0.0394825	1.14263	0	0	3.94141	0.711669	0	0.142507	2.27142	0	0.162763	5.3331	1.19201	2.62764
ANKRD36B	0.257175	0.232047	14.1735	0	20.6459	25.6606	6.1915	6.1915	29.0362	47.7301	3.98571	13.3746	0.0253424	0.139061	3.94903	3.12954	0	4.51614	6.29876	3.68246	0.913324	0.985172	1.30198	1.13279
ANKRD36BP1	0	0	2.94525	0	0	0.000286761	0.210127	0.210127	0.599648	0.0327482	0.58597	2.20914	1.18352	0	0.246326	0	3.2613	0.315022	5.97229	3.65521	1.0854	1.28308	0.105491	0.239147
ANKRD36BP2	0	0	0.039813	0	0.0061391	0.285991	0.00398283	0.00398283	0.0415915	0.0865058	0	0.0870369	0	0	0.498393	0	0	0	0	0	0	0.0949443	0.03892	0.0497258
ANKRD37	342.384	0	0	0	0	0	2.14333e-26	2.14333e-26	0	4.35784	94.447	5.00596	1.35664e-177	0	0	0	0	0	0	0	29.2529	25.9846	187.694	48.3547
ANKRD39	0	0	0	127.345	133.887	239.472	54.8913	54.8913	1.38868	10.8738	239.788	0	0	343.542	0	0.381142	0	0	0	0	39.4723	2.26747	116.8	70.7858
ANKRD40	0.384188	22.0439	46.1446	0.747976	54.7094	3.51289	6.1494	6.1494	27.1334	38.4243	5.902	1.98077	12.6918	1.02106	0.0229784	2.91726	0.41848	6.86429	8.04974	4.20346	25.9651	23.1683	5.29717	21.88
ANKRD42	0	0	0	0	0	0	0	0	0	0	0	0	0.039341	0	0	0	0	0	0	0	1.9573	0	0.17362	5.45884
ANKRD43	36.5284	0	0.0271547	0	0	0	0	0	0.148134	0	0.0684227	0	0	0	0	0	0	0	0	0	0	0.0268751	0.0104877	0.0121008
ANKRD44	0	0	0	0	0	0	0	0	0.0816747	0	0.260619	0	0	0	0	0	0	0	0.0548179	0	0.551488	0	0.0115649	4.02603
ANKRD45	0.367174	0	0	0	0	0.0907919	0	0	0.97665	0.458847	0.150371	1.71604	0.0376028	0	0	0.0536108	0	2.45209	2.29414	1.87594	0.140814	0.0177188	0.15212	0.0478684
ANKRD46	0	0	0	0	0	0	8.74987	8.74987	0.935688	1.63281	0	0.704598	0	0	0	0	0	0	0	0.0359452	0.0192726	0	21.6489	4.98353
ANKRD49	0	233.153	0.363514	0	79.3005	0	5.14141	5.14141	1.41645	7.00334	71.4885	1.06663	0.054536	0	0	0	0	0	0	0.272078	0.0583503	1.36199	0	12.2881
ANKRD50	0	0	0.0120757	0	0	2.57126	3.7083	3.7083	0	0	0.0789409	0.186023	0.0126816	0	0	0	0.0349452	0.0118134	0	0	0.0360959	0.0239029	0.00794051	0
ANKRD52	0	0.0132104	0	0	0	0.609518	0.315682	0.315682	0	0.0191329	0.0869041	0.321997	0.032927	0	0	0.0156482	1.51222	0	0.00929998	0	0.446246	2.64799	0.807298	0.419161
ANKRD53	0	0	0.0493756	0	0	0	0	0	0.269352	0	0.041471	0.676104	0	0	0	0	0	0	0	0	0	0.0228143	0	0
ANKRD54	0	0	0	0	71.9292	5.24422	0	0	0	0	0.176626	0	0.0490599	0	0	0	0	0	0	0	0.118144	4.02443	8.59227	0.812822
ANKRD55	0	0	0	0	0	0	0	0	0	0	0	0	0	0	0	0	0	0	0	0	0	0	0.014859	0.0171445
ANKRD56	0	0	0.0975351	0	0	0	0	0	0.354714	0	0.109228	0.445182	0	0	0	0	0	0	0	0	0	0	0	0
ANKRD57	0.0918599	7.55818e-05	0.222603	0.098243	0.0518676	0.791656	24.1621	24.1621	0.484754	0.469661	0.294173	0.590006	0.206762	0.992153	0.000151553	0.00719335	0.470675	4.88228	3.76578	20.5856	5.23245	0.137604	0.128654	0.49228
ANKRD58	0	0	0	0	0	0	0	0	0	0.0388914	0.0535301	1.09087	0	0	0	0	0	0	0	0	0	0	0	0
ANKRD5	0.0231625	0	0	0	0	40.5124	2.00151	2.00151	4.74835	0.0151619	0.0208689	1.28245	0.705595	0	0	0	0	0.681578	0.117924	0.117159	5.75147	6.22182	2.22648	1.30668
ANKRD62P1-PARP4P3	0	0	0	0	0.0427418	0.204238	0.00720631	0.00720631	0	0.0808147	0.0556167	0	0.139079	0	0	0	0	0	0	0	0.11902	0.0537335	0.0255743	0.0457876
ANKRD63	0	0	0	0	0	0	0	0	0	0	0.237036	0.322031	0	0	0	0	0	0	0	0	0	0.0465516	0	0
ANKRD6	0	0	0	0	0	0	0	0	0.247619	0.183877	2.97753	0.195536	10.4777	0	0	0	0	0	0	0	0	0	0.0135442	0.00829157
ANKRD7	0	0	0	0	0	0	0	0	0	0	0.0643474	0.524524	0	0	0	0	0	0	0	0	0	0.0379116	0	0
ANKRD9	0	0	0	0	0	0	0	0	0.338873	0	0.10435	0	0.0652361	0	0	0	0	0	0	0	0	0.491839	0	0
ANKS1A	0	0	0	0	0	2.07697	0	0	9.72071	16.6526	0.0603491	0.196773	0.0452739	0	0	0	0	0	0	0	0.557064	0.0142224	6.16615	1.50488
ANKS1B	0	0.215053	5.69775e-146	0	0	0	8.97086	8.97086	18.03	31.6152	0.325174	0.429895	0	0	0	0	0	0	0	7.43697	0.144447	0.376716	0.0180357	2.86787e-13
ANKS3	16.0474	0	0	0	0	0	0	0	0.195767	0.187672	0.234545	0	0	0	0	0	0	0	0	0	0.127987	0	0	0.0160015
ANKS4B	1.47355	0.297265	1.71457	0.465312	0.0204545	0.933237	0.338627	0.338627	1.85562	0.935872	0.378567	2.53083	0.551601	0.00577039	0.0456324	0.418768	0.00285938	16.2217	13.8026	36.6841	0.172559	0.415708	0.127135	0.238202
ANKS6	0	0	0	0	0	0.0241953	0.177913	0.177913	0.347026	0.00776376	0.651849	0.174213	0.0133611	0	0	0	0	0	0.0339638	0	1.34379	0.0125918	0.00491378	0.0113392
ANKUB1	0	0	0	0	0	0	0	0	0	0	0.0980956	0.13327	0	0	0	0	0	0	0	0	0	0.03853	0.0150358	0
ANKZF1	0	0	0	0	0	0.246288	9.4227	9.4227	0	0.0234153	0.0322287	0.131355	0.607568	0	0.505782	21.0856	0	0	0	0	19.2727	50.5269	39.9661	32.3351
ANLN	1.0824	0	0	4.15344	0	0	0.0162319	0.0162319	0.105537	0.0236109	0.124084	0.794719	19.1587	0.0228121	0	0	0	0	0	0	0.0218515	4.8424	0	0.0172422
ANO10	0.189061	0	0	9.11313	4.37817	36.1688	43.2546	43.2546	0.245854	0	0.151414	0.617119	18.1142	0	0	0	0	0	0	0.168518	10.6324	0.816261	8.85355	12.5305
ANO1	0	0	0	0	0	0	0	0	0	0.0635844	0.275029	0	0.0201491	0	0	0	0	0	0	0.0272951	0	0.00949445	0.0402434	0
ANO2	0	0	0	0	0	0	0	0	0.13717	0	0.0844783	0	0.0264065	0	0	0	0	0	0	0	0.0141267	0	0.00971145	0
ANO3	0	0	0	0	0	0	0	0	0	0	0.0388311	0.211019	0	0	0	0	0	0	0	0	0.0129869	0.0228781	0.0178558	0
ANO4	0	0	0	0	0	0	0	0	0.123054	0	0.0947307	0.231658	0	0.398978	0	0	0	0	0	0	0	0	0.0696963	0.0100521
ANO5	0	0	0	0	0	0	0	0	0.298586	0.00835006	0.0938597	1.96889	0.0143701	0	0	0	0	0	0	0	0.0345941	0.00677136	0.00528485	0
ANO6	2.71638	50.7744	1.65066	0	0	1.56891	0.933875	0.933875	1.23977	0.0747734	0.137709	0.582593	0.114383	0	0	0.0407692	0	0.348732	0.454877	0.543786	4.05608	0.0381227	0.0210331	0.0364026
ANO7	0	0	0	0	0	0	0	0	0	0	0	0.231185	0	0	0	0	0	0.176182	0	0.141525	0	0.063627	0	0.150473
ANO8	0	0	0	0.181273	4.68787	0.0141834	6.20618e-12	6.20618e-12	0	0	0.0563777	0	0	0	0	0	0	7.7485	0	0	0	0	0.0176971	0.0398823
ANO9	0	0	0	0	0	0	0	0	0	0	0.0833317	0.113212	0	0	0	0	0	0	0	0	0	0	0.0127729	0
ANP32A	0	99.4122	17.3779	0	0	70.3043	3.18914	3.18914	0	2.28769	42.082	1.20314	53.9289	0	18.9115	63.7317	71.1952	0	4.23961	0	16.9811	44.524	48.1429	40.1642
ANP32B	69.3416	0.158149	237.35	9.9102	93.8486	171.953	0.874818	0.874818	0	1.29796	28.6892	419.532	58.7998	0	24.6764	0	0	0.0612053	12.1922	79.386	45.6201	37.9231	40.1807	23.6962
ANP32C	0	0	0	0	0	0.111766	0	0	0	0	0.148087	0	0	0	0	0	0	0	0.156928	0	0.0990539	0.0872484	0	0.0785688
ANP32D	0	0.581205	0	0	0	1.81416	0	0	0	0	0.418405	0	0	0	0	4.13075	0	0	0	0	0.25833	0.682624	0.710359	0
ANP32E	0	0	0	0	111.456	0	24.1898	24.1898	24.7128	39.8427	0.158531	14.5289	0	0	0	0	0	0	0	0	0.0678656	1.49408	0.0116635	6.23959
ANPEP	0	0	0.0256339	0	0	0	0	0	0	0.0156424	0.0215302	0	0	0	51.724	0	0	0	0	0	0.0288027	0	0.00990027	0
ANTXR1	0	0	0.0155272	0	0	0	0	0	0.254112	0.0284253	0.0782491	0	0	0	0	0	0	0.0151901	0	0	0	0.0305252	0.0159273	0.0207579
ANTXR2	0	0	0	0	0	0	1.78848	1.78848	0.0614801	0	0.00946584	0.11574	0	0	4.8709	0	0	0.121278	0.020057	0	0.0379897	0	0.0130581	0.0100444
ANTXRL	0	0	0	0	0	0	0	0	0.500653	0	0.0770835	0	0	0	0	0	0	0	0	0	5.87789	0	0	0
ANUBL1	0	0	0	0	0	0	0	0	0	0.0175753	0	0	0	0	0	0	0	0	0	0	0	2.22348	0.0444946	0.500497
ANXA10	0	0	0	0	0	0	0	0	0.387672	0	0.0596883	0	0	0	0	0	0	0	0	0	0	0	0	0
ANXA11	0	0	0	91.1327	80.6618	14.0911	5.50211	5.50211	0.950645	1.44193	0.032525	1.86701	10.2894	0.0456618	17.7962	66.7958	0	0	0	30.7991	7.2668	2.47226	16.4374	1.63962
ANXA13	0	0	0	0	0	0	0	0	0	0	0.263716	0	0	0	0	0	0	0	0	0	0	0	0	0
ANXA1	0	0	0	0	0	416.242	0	0	0.403244	0	0.248343	0	0	0	0	635.72	0	6.58119	0	0	0	0.0365792	0	0.362342
ANXA2	0	262.261	304.392	0.136383	239.628	1037.92	456.363	456.363	0.35694	11.4563	299.52	20.6097	561.096	263.561	133.717	1120.37	27.2679	0	29.5805	230.035	0.336096	0.35977	0.101084	0.352814
ANXA2P1	0	0.0980273	0.232661	0	0.115879	0.49162	0.216899	0.216899	0	0	0	0	0.162889	0	0	0.580585	0	0	0	0	0	0.0383776	0	0.0345597
ANXA2P2	1.71351	181.943	213.621	0	274.543	950.269	367.992	367.992	0	15.7811	362.958	16.6527	545.964	200.814	75.6621	1083.62	9.81465	12.0158	14.3298	279.459	0.179482	0.337268	0.390614	0.782995
ANXA2P3	0	6.9894	6.01586	0	2.23604	17.0873	8.99499	8.99499	0	0.00688925	4.74447	0.292862	15.7617	4.87896	2.33671	26.8041	5.68903	0	0.829369	2.35564	0	0.0103435	0.0399311	0.000820259
ANXA3	0	0	0.124942	0.130213	112.198	309.56	185.479	185.479	0	1.37236	25.5005	8.55414	427.417	0	23.2589	0	0	0	0	78.5536	0	0	0.0482548	0
ANXA4	0	0	0	0	0	66.9754	0.458915	0.458915	49.7295	74.4581	0.0382832	0.156032	14.025	0	0	0	0	0	0.040561	0	27.451	42.0432	33.3945	59.8783
ANXA5	0	0.0800382	38.4363	436.479	271.068	156.989	94.0024	94.0024	0	0.463685	14.9981	1.3006	1.19698	194.804	7.41894	87.7924	0	0.0619513	0.845259	0	149.699	204.303	353.805	283.587
ANXA6	0	0	0	0	0	0	26.9193	26.9193	0	0	0	0.816961	2.99399	0	0	0	0	1.71927	0	0	27.2995	5.18321	9.1014	10.2644
ANXA7	0	172.041	4.52223	0.0951997	607.589	133.938	134.127	134.127	24.6696	36.5675	5.63953	4.85237	54.777	76.7463	118.086	0.0683836	334.004	0	1.01789	14.693	175.157	263.878	197.289	260.688
ANXA8	0	0	0	0	0	0	0	0	0	0	0	0	0	0	0	0	0	0	0	0	0	0	0	0
ANXA8L1	0	0	0	0	0	0	0	0	0	0	0	0	0	0	0	0	0	0	0	0	0	0	0	0
ANXA8L2	0	0	0	0	0	0	0	0	0	0	0	0.331386	0	0	0	0	0	0	0.0430726	0	0.0543857	0	0	0
ANXA9	0	0	0	0	0	0	0	0	0	0.0332738	0	0	0	0	0	0	0	25.2328	0	0	28.3976	17.7817	37.0856	48.4513
AOAH	0	0	0	0	0	0	0	0	0	0	0	0	0	0	0	0	0	0	0	0	0	0	0.0159568	0.0184111
AOC2	0	0	0	0	0	0	0	0	0	0	0.0311726	0	0	0	0	0	0	0	0	0	3.10674	0.018366	1.14695	4.14277
AOC3	0	0	0	0	0	0	0	0	0	0	0.066248	0.237417	0	0	0	0	0	0	0	0	0.779279	0.000473251	0.00892864	0.0206039
AOC4	0	0	5.82268e-05	1.45968	0	0	0.000331738	0.000331738	0	0.145145	0.345082	0.485376	0.0992679	0	0	0	0	0.0508176	0.246204	0.335757	0.0534353	0.188955	3.00809e-05	1.25025e-05
AOX1	0.574638	0	0	0	0	0	0	0	0	0	0.015689	0.447607	0	0	0	0	0	1.79083	0	0	0	0.00924349	0	0.0249718
AOX2P	0	0	0	0	0	0	0	0	0	0.0152745	0.0840953	0.171375	0.0788605	0	0	0	0	0	0.066822	0.288505	0	0.0123866	0	0
AP1AR	0	0	0	0	0	0	2.44693	2.44693	0	0.62151	15.1519	1.17532	13.7102	0	0	137.386	0	0	5.19028	4.69039	4.33163	16.1176	9.02349	6.58837
AP1B1	0.0212004	0.12936	0	0	17.9766	1.68693	5.34302	5.34302	1.74728	1.04107	0.402152	0.350342	0.171964	0	0	39.0918	0	21.1816	0	1.73996	0.754085	2.49855	2.02032	3.53319
AP1B1P1	0	0	0	0	0	0	1.9034	1.9034	0	0	0	0	0	0	0	0	0	0	0	0	0	0	0.0547604	0
AP1G1	0.571182	1.00996	3.72779	0.110926	27.2727	1.86516	0.283183	0.283183	0.878726	0.446976	0	0.182177	0.266457	0.26791	0.0692791	7.59467	0	0.339164	0.0852855	0.753541	11.3166	15.0599	6.44792	23.998
AP1G2	0	0	0	0	62.7332	5.32297	12.5079	12.5079	2.6794	2.68308	0.0640773	1.11112	18.4352	49.0393	0.312414	0.0494978	0	0	0.0441275	0	21.9798	13.6113	33.7843	8.13949
AP1M1	0	0	0	0	0	0	0	0	2.7107	3.88443	0.137965	2.39924	59.9033	0	0	10.822	0	0	0.164446	0.0430284	5.92949	0.0203206	0	1.73871
AP1M2	0.21292	122.84	0	0	40.4405	86.7264	43.8524	43.8524	42.9858	84.81	111.553	0.586404	1.07937	0	553.114	0	0	40.5013	101.424	0	169.508	130.882	208.115	284.248
AP1S1	0	0	0	0	0	0.614773	8.99589	8.99589	0	0	0	0	0	409.489	106.471	0.363011	0	0	3.16457	0	132.852	142.174	126.695	97.0582
AP1S2	0	0	4.39353	0	0	55.7265	3.87389	3.87389	0.695352	1.16674	7.78674	0.436349	16.108	0	0	0	0	0	2.10788	0	6.35456	4.39436	0.0164099	0
AP1S3	8.21793	0.743124	9.5452	0.517789	0.878091	4.45053	2.49552	2.49552	4.75234	3.26162	1.74709	13.2467	2.50341	0.386958	0.308148	5.79241	54.2496	71.4661	56.6526	41.6586	16.5052	4.3413	18.9182	13.4365
AP2A1	0	1.01318e-180	29.2283	0	4.71438	0.222892	0.0348456	0.0348456	11.6423	19.1409	3.00507	0.0936437	0	0	0	0	0	0	0	0	1.02206	5.27036	1.73514	1.41884
AP2A2	0	0	0	0	0	0.0671038	8.78456	8.78456	0	0.146575	0.136145	0	1.16802	0	0	0	0	0	0	0	3.98216	3.28159	0.214995	2.35349
AP2B1	0.0149241	0.0202355	2.43383	7.70945	6.45949	7.31797	27.6829	27.6829	1.05685	2.80416	40.4116	1.42735	1.05959	0.0188773	28.5558	25.2674	0	0	0	0.0671017	40.5063	17.496	26.4874	39.1676
AP2M1	0	748.596	0	1027.03	420.138	72.9564	252.018	252.018	70.6412	111.277	87.5758	9.0688	175.563	358.549	72.918	231.566	0.788	0	0.204454	0.859861	226.324	199.115	208.122	101.175
AP2S1	0	1.21997	0	35.0885	217.987	27.7041	61.2214	61.2214	56.2041	95.7052	503.445	9.27991	200.945	261.61	0.904656	1.4451	0	0	0	0	166.82	130.562	253.671	236.693
AP3B1	0	0	0	0	0	1.28812	0.365806	0.365806	0	0	0	0	0.0245283	0	0	0	0	0	1.76663	0	0.209951	0.023116	7.18049	13.3745
AP3B2	0	0	0	4.78581	0	0	0	0	0	0.04619	0.127152	0.0863726	0.0264971	0	0	0	0	0	0	0	0	0	0	0
AP3D1	0	0	0	0	14.7784	11.9225	1.94945	1.94945	0	0.451805	10.4168	0.93865	8.19914	7.75984	0.0253449	44.3096	4.28278	6.91417	0.0779468	0.0203997	1.32071	2.75554	0.999165	4.74589
AP3M1	0.302132	49.8009	0.0807434	0.199467	34.3496	3.74221	24.2182	24.2182	14.0944	14.0391	0.280063	6.20445	0.265378	0.021157	0	0.351691	0.0519227	5.02041	9.67586	7.33239	6.82141	19.9601	18.0876	29.5689
AP3M2	0	0	0	0	0	0.0164346	13.2263	13.2263	0.14143	0.0711952	0.0979931	0.554717	0.19604	0	0	0	0	0	0	0	0	12.317	0.0534051	15.7016
AP3S1	0	0	0	806.227	18.2469	125.667	33.471	33.471	0	4.0738	111.733	3.90178	74.0413	0	0	46.9299	0	0	0	0	16.5575	38.797	63.8929	29.3503
AP3S2	0.245415	0	0.648292	0	0.0230422	26.5013	3.4861	3.4861	0.934885	1.5439	0.248379	1.81959e-06	1.23146	0	0	0.0693339	0.178513	1.47914	2.48471	1.6812	68.1439	34.6106	65.2174	41.5484
AP4B1	0	0	0	0	0	0	0	0	0	0	0.100687	1.19364	1.01717	0	0	0	0	0	0.344765	0	1.02301	19.2429	22.2927	36.253
AP4E1	3.58474	0	0.299994	0.0284227	0.285245	1.53864	0.106783	0.106783	0.967034	0.832106	0.366499	0.933594	0.515528	0	0	0.224582	4.14336	4.29546	4.93852	4.4435	2.78856	5.12161	0.231726	0.127608
AP4M1	6.42469e-61	0	0	0	0	0.223475	0	0	0.168346	0.116434	0.802491	2.24981	55.6756	76.2417	0	0	0	31.4156	0	4.47972	0.767639	0	9.76242	3.02672
AP4S1	0.469659	1.27361	0	0	0	0.0709705	0	0	0	0	0.220174	3.62267	88.9079	0	0	0	0	3.06691	1.09593	1.11449	0.0314492	0.110804	0	0
APAF1	0.721208	0	6.9503	0	0	0	0.189071	0.189071	0.112038	0.173998	0.256726	4.14072	0.0961419	0	0.294268	0.077506	0	1.3296	1.03222	0.535083	0.109295	0.143602	0.0294648	0.0566614
APBA1	0	0	0	0	0	0	0	0	2.94567	3.62457	0.0232581	0.236984	0	0	0	0	0	0	0.258727	0	0.101121	0.00685149	0.0106948	0
APBA2	0.0242388	0	0	0	0	0.150709	0	0	0.141841	0.0846275	0.116482	0	0.0273056	0	0	0	0	0	0	0	0.307558	0.0128668	0.0401704	0.371195
APBA3	0	0	0	0	0	0	1.97235	1.97235	0	0	0	0	0.0474749	0	0	0	0	0	0	0	0	0	0	0
APBB1	0	0	0	0	0	0.257628	0	0	0.798101	0.0892723	0.28088	0.90152	0.0384083	0	0	0	0	0	0	0	0	0.0723977	2.20388	0
APBB1IP	0	0	0	0	0	0	0	0	0	0	0	0.124287	0	0	0	0	0	0	0	0.0380432	0	0	0.0280446	0
APBB2	0.0242782	0	0.0130216	48.5115	0.0194566	1.6604	0.0714103	0.0714103	0	0.0238384	0.179493	0	0.102572	0	0	0.897862	0	0.26001	0.765426	0.040932	4.46539	7.27102	4.23231	0.00580274
APBB3	0	0.0579189	0	0	0	3.57443	0	0	0	0	0.24062	0	0	0	0	0	0	0	0	0	1.80311	1.56554	0.0944153	9.29454
APC2	0	0	0	0	0	0	0	0	0.0484449	0.00541911	0.0969652	0.0304002	0	0	0	0	0	0.00868761	0	0.167488	0.00498916	0.00878909	0	0.0712326
APC	0.00774379	0	0	0	0	15.5391	1.72274	1.72274	3.35795	4.05412	0.0440523	0.234608	0.0088119	0	0	3.25437	0	0	0	0	6.47407	0.00415226	1.28026	3.71725
APCDD1	0	0	0	0	0	0	0	0	0	0	0	0.12824	0	0	143.182	0.056089	0	0	24.0686	0	0	0	0	0
APCDD1L	0	0	0	0	0	0	0	0	0.497125	0	0.0255134	0.415943	0.0319003	0	0	0	0	0	0.0270308	0	0.0170657	0.0300635	0.0117319	0
APCS	0	0	0	0	0	0	0	0	1.32565	0	0	0	0	0	0	0	0	0	0	0	0	0.120253	0	0
APEH	44.1399	26.9298	0	0	0	83.6869	17.4115	17.4115	0	2.72262	52.7252	0.236797	2.50621	36.9086	0	0.103569	18.5163	0	11.8186	0	155.021	93.1583	65.4007	112.45
APEX1	0.0644256	610.189	0	0	119.612	132.538	230.179	230.179	107.921	196.479	446.956	4.28808	162.421	283.707	0	101.729	0	0	15.3162	0	223.02	399.116	340.368	292.696
APEX2	0	0	0	18.4848	27.9159	0	23.3254	23.3254	16.8508	32.3786	0	0	0	0	0	0	0	0	0	0	44.3367	49.8266	1.0968	49.3545
APH1A	0	78.571	0	0	0	0.546407	19.5296	19.5296	0	0.204552	0.233605	0.8262	0.253458	0.33729	197.256	140.127	0	30.2238	6.34819	1.0711	33.2263	72.0448	51.9017	23.1396
APH1B	0	0	0	0	2.61393	39.2632	5.95581	5.95581	3.2665	4.72962	0.119944	0.417159	0.219386	0	0	0	0	0	0	0	5.76021	9.56656	4.16514	0.254994
API5	0	94.399	0.0260031	0	116.411	0	31.8818	31.8818	0.141851	1.38071	37.2385	0.72697	0	0	0	18.5326	0	0	0.0231391	0	7.43595	35.3261	43.1174	51.1814
APIP	201.726	536.549	0	0	7.3882	0	0	0	0	6.0879	139.172	0	0	0	40.5858	0	0	0.0819966	0	0	42.5724	77.5407	98.1609	72.3863
APITD1	0	0	0	0	9.65611	0	0	0	0	0	0	0	0	0	0	0	0	0	0	0	4.36851	21.5783	14.0974	0
APITD1-CORT	0	0	0	0	4.49551e-13	0	0	0	0.00113344	0.000126788	0	0	0	0	0	0	0	0	0	0	2.14216e-10	1.78086e-16	1.08383e-07	0
APLF	0	0	0	0	0	0	0	0	0.132203	0.0295768	0	0.0829604	0	0	0	0	0	0	0	0	0.0408454	0.0119924	0.0280793	0
APLN	0	0	0	0	0	0	0	0	0.957377	1.16018	0.171971	10.7138	0.0614345	0	50.3765	1.27003	4.57078	0	0	0	0.0164328	2.05535	2.14639	11.6267
APLNR	0	0	0	0	0	0	0	0	0	0.044039	0	0	0	0	0	0	0	0	0	0.0252063	0	0.047617	0.0196183	0
APLP1	0	0	0	0	0	0	9.18592	9.18592	4.73696	3.77315	0.206697	0.5389	0.041358	31.4383	0	0	0	0	0	0.0412384	5.37654	3.93674	2.4185	2.38687
APLP2	42.7292	35.7215	1.70672	0.521199	108.739	82.2956	105.325	105.325	47.6039	69.1685	5.03926	4.53317	94.3734	364.324	169.641	137.163	306.99	0	5.61287	0.574607	61.3849	175.513	98.6747	83.2003
APOA1	0	0	0	0	0	0	0	0	0	0	0.107059	0	0	0	0	0	0	0	0	0	1.21739	0	0.0492292	0
APOA1BP	0	190.309	0	0	236.768	97.4577	40.6268	40.6268	0	3.05667	50.81	1.97854	55.8412	0	0	13.8459	6.69023	0	3.51485	8.47938	255.385	275.095	173.705	321.132
APOA2	0	0	0.328366	0.684438	0	0	0	0	0	0	0.551597	0	0	0	0	0	0	0	0	0	0	0	0	0
APOA4	0	0	0	0	0	0	0	0	0	0	0	0	0.0738579	0	0	0	0	0	0	0	0	0	0	0
APOA5	0	0	0	0	0	0	0	0	0	0	0.174155	0	0	0	0	0	0	0	0.0461281	0	0.0291217	0	0	0.0230991
APOB	0.0118341	0	0	0	0	0	0.00355034	0.00355034	0.138501	0.0116197	0.0319868	0.0869128	0	0	0	0	0	0.00620934	0	0	0.00356594	0.0251276	0.00980569	0
APOBEC1	0	0	0	0	0	0	0	0	0	0.0783472	0.215674	0.439514	0	0	0	0	0	0	0	0	0	0	0	0
APOBEC2	0	0	0	0	0	0	0	0	0	0	0.103766	1.48023	0	0	0	0	0	0	1.81405	0	0	0.030568	0.0477149	0
APOBEC3A	0.132817	0	0.641132	0.148485	2.67204e-07	1.21926	0.876623	0.876623	5.05193	4.18016	3.05147	1.34543	1.79546	0.0839993	0	0	30.9222	6.8999	4.62784	4.70282	0.361481	0.740286	0	0.0317448
APOBEC3B	0	0	0	0	38.6448	0	0	0	0	1.92109e-07	0	0	0	0	0	0	0	0	0	0	10.1702	0.0328169	0	0
APOBEC3C	0	0	0	0	0	0	0	0	0	0	0	0.33413	0	0	16.5183	0	0	0	0	0	0.164508	0.11698	0.100307	0.03135
APOBEC3D	9.45242	0.620832	11.2962	0.686534	0.354269	1.35645	0.983782	0.983782	7.33446	7.68509	2.57499	5.79589	1.05645	0.200315	0.299932	0.494389	2.07576	25.8389	22.201	13.5964	2.65822	3.22327	2.15199	2.55072
APOBEC3F	0.146852	0	0.0393823	0	0.029422	0.337025	0.209271	0.209271	0.107419	0.084112	0.0826941	0	0.0206791	0	1.82002	0.0294825	0	2.54281	1.75222	2.24893	2.80217	1.374	3.93184	4.02766
APOBEC3G	0	0	0	0	0.404866	0.0343532	0	0	0	0.0330696	0.0910341	0	0	0	0	0	0	0.053019	0	0	1.15695	0.455894	0.460464	0.965979
APOBEC3H	0	0	0	0	0	0	0	0	0	0	0.170554	0	0	0	0	0	0	99.0523	0	0	0	0	0	0
APOBEC4	0	0	0	0	0	0	0	0	0	0	0.172944	0	0	0	0	0	0	0	0	0	0	0	0.0132542	0
APOBR	0	0	0.0246194	0	0	0	0	0	0.134303	0.0150233	0.144747	0.589948	0.0775637	0	0	0	0	0.409447	0.0219077	0.0257964	0	0	0.00950846	0.010971
APOC1	0	0	0	0	0	0	0	0	0	0	0	0	0	0	0	0	0	0	0	0	0	0	0	18.226
APOC1P1	0	0	0	0	0	0.131134	0.115711	0.115711	1.12849	2.53171	2.10237	0.708154	1.35778	0	0	0	0	4.00174	2.04591	4.13226	0.464878	0.409473	0.808943	0.49165
APOC2	0	0	0	0	0	0	0	0	0	0	3.48487e-07	0	0	0	0	0	0	0.165395	0	0	0	0	0	0
APOC3	0	0	0	0	0	0	0	0	0	0	0	0	0	0	0	0	0	0	0.955999	0	0	0	0	0
APOC4-APOC2	0	0	0	0	0	0	0	0	0	0.0331714	0.268952	0	0	0	0	0	0	5.06868e-08	8.56496e-11	0	0	0	0	0
APOC4	0	0	0	0	0	0	0	0	0	0	0.410843	0	0	0	0	0	0	91.909	2.12558	0	0	0	0	0
APOD	0	0	0	0	0	0	0	0	0.520383	0	0	0.326552	0	0	0	0	0	0	0	0	34.8351	52.0201	81.9005	110.099
APOE	0	0	0.0905056	0	0	0	0	0	0	0	0.304067	0	0	0	0	0	0	0	0	0	0	0	0	0
APOF	0	0	0.000283931	0.000546181	0	0	0	0	0	0	0.149884	0.407258	0	0	0	0	0	0	2.9324	0.128042	0.167094	21.9297	15.829	0
APOH	0	0	0	0	0	0	0	0	0	0	0	0	0.0930444	0	0	0	0	0	0	0	0	0	0	0
APOL1	0.791652	0	1.49282	0	0.0506643	0.114642	0.285969	0.285969	1.51068	0.229914	0.260396	1.75013	0.222565	0.179928	0	0.0507684	0.993546	6.96673	5.97481	3.94428	0.819643	0.705186	0.069847	0.227824
APOL2	1.97051	0	0.150933	0	0	0.0956778	0.192971	0.192971	2.89895	2.39492	0	0.807318	1.15064	0	0	0.225983	0.436776	3.69192	3.15671	2.17535	31.2898	7.74913	0.0777244	0.925138
APOL3	0	0	0	0	0	0	0	0	1.0039	0	0.154567	0.708721	0.0275582	0	0	0	0	0	0	0	0.0147429	17.3848	0	0
APOL4	0	0	11.6338	0	0	0	0.670773	0.670773	4.63016	5.35118	1.03176	1.60815	2.272	0	0	0.0437644	0	0.459583	0.442169	0.340312	0.150143	0.564514	0.192671	1.06804
APOL5	0	0	0	0	0	0	0	0	0	0	0.0601724	0.245246	0.0752356	0	0	0	0	0	0	0	0	0	0	0
APOL6	0.0987788	0.455506	35.4483	0.0243209	0.00303637	0.485837	0.507068	0.507068	10.4592	14.7939	0.444203	0.0947597	0.0268922	0.00343348	0.00102815	0.223052	0.0887932	2.91396	2.51374	1.20609	0.138122	0.139787	0.0942361	0.101771
APOLD1	0.187742	0	3.50086	0.419777	14.1171	0.303186	0.212046	0.212046	0.578698	0.17094	0.475259	0.306403	0.25275	0.283794	0	0.158831	0	3.01594	2.3188	3.25141	0.274175	0.119099	0.200055	0.234811
APOM	0	0	0	0	0	0	0	0	0	0	0.133199	0	0	0	0	0	0	0	0	0	0.890954	0	0	0
APOO	0	0	0	0	206.754	0.0729102	192.676	192.676	207.537	352.816	425.249	2.04316	61.5383	0	213.798	0.172208	0	0	18.0175	0	109.613	80.7368	121.911	140.565
APOOL	0.249777	0.0178247	0.0423058	29.1292	4.84627	6.96864	12.2736	12.2736	0	0.198332	0.153977	0.724116	21.8291	0	0	0.021114	1.50992	2.80053	1.07917	1.31506	13.6348	23.2519	12.5104	14.5792
APP	0	0	0	0	0	0	17.4627	17.4627	0.63487	0.0946912	1.97976	0.531201	0	0	17.5749	0	0	0	0	0	23.2838	29.3516	0.292636	12.0832
APPBP2	0.0262923	0	0.0282039	0	0	1.41242	29.2327	29.2327	0.153857	0.0688427	0.236888	0.43447	0	0	0	1.22461	0	1.30027	0.266257	0.58236	4.97849	0.321057	5.31816	0.345667
APPL1	1.74369	0	1.45266	0.157208	0.18031	16.3683	28.3416	28.3416	0.329153	1.6937	35.5256	1.23931	4.81579	0.0533607	0.019637	79.8835	0	3.01041	7.58388	1.67537	28.4068	0.597165	6.86872	11.7379
APPL2	0	0	92.8882	0	0	0	0.63681	0.63681	20.8613	32.0999	0	0	0	0	0	0.131122	0	0	0	0	38.8849	51.4841	9.05334	18.5371
APRT	927.139	2695.3	0	0	77.2652	549.298	151.341	151.341	315.248	577.432	1531.37	45.138	1550.25	994.892	470.838	651.838	2226.98	252.845	186.656	35.5322	858.34	925.333	1179.02	783.496
APTX	7.34905	0	0	0	0	1.37166	34.3246	34.3246	22.0972	31.1804	5.28206	574.88	0	0	0	0	0	0	0	0	31.9056	71.2935	18.3069	70.6875
AQP10	0	0	0	0	0	0	0	0	0	0	0.140251	0.190541	0	0	0	0	0	0	0	0	0	0	0	0
AQP11	0	0	0	0	0	0	0	0	0	0	0.0761343	0.155151	0	0.320655	0	0	0	0	15.8505	0	3.23377	0	2.88824	0
AQP12A	0	0	0	0	0	0	0	0	0	0	0.0428573	0.355171	0	0	0	0	0	0	0	0	0	0	0	0.0227383
AQP12B	0	0	0	0	0	0	0	0	0	0	0.0400856	0.326756	0	0	0	0	0	0	0	0	0	0	0	0.0212678
AQP1	0	0	0	0	0	0	0	0	0	0	0.0301843	0.135595	0	0	0	0	0	0	0	0	0.46851	0.0196011	0	0
AQP2	0	0	0	0	0	0	0	0	0.242455	0	0.242644	0.152146	0	0	0	0	0	0	0	0	0	0	0.00858273	0
AQP3	32.725	0	97.3421	0	0	0	5.37461	5.37461	0	0	0.183418	0.373781	0	306.813	100.495	67.1097	226.08	0.0534122	0.680169	0.171622	2.14702	0	0	12.4076
AQP4	0	0	0	0	0	0	10.1059	10.1059	0.097977	0.0438407	0.0150851	2.09246	0.0188615	0	0	0	0	0	0	0	0	0	0	0
AQP5	0	0	0	0	0	0	0	0	0	0.0333355	0.045883	0	0	0	0	0	0	0	0	0	0	0	0	0
AQP6	1.8828	0.438953	3.7513	2.45941	0.123851	0.92762	0.883767	0.883767	5.99549	3.55758	1.31559	10.0333	1.96128	0.252385	0.337846	0.0910848	1.89564	28.2006	22.2752	21.5878	1.26847	1.32401	0.790382	0.706016
AQP7	0	0	0	0	0	0	0	0	0	0	0.409109	0.574882	0	0	0	0	0	0	0.548628	0.0879896	0.0471736	0	0	0
AQP7P1	0	0	0	0	0	5.08028	0	0	0.647688	0.0543384	0.355455	1.82897	0.0623428	0	0	0	0	0.17423	3.00234	0	0.0166758	0.057201	0.0229276	0.0264542
AQP7P3	0	0	0	0	0	0	0	0	0	0	0.456556	2.7912	0	0	0	0	0	0	0	0	0	0.134495	0	13.8071
AQP8	0	0	0	0	0	0	0	0	0	0	0.0672033	0	0	0	0	0	0	0	0	0.419223	0	0	0	0
AQP9	0	0	0	0	0	0	0	0	0	0	0.0263376	0	0	0	0	0	0	0	0	0	0	0.0155174	0	0
AQPEP	0	0	0	0	0	0	0	0	0	0.0244074	0.0167972	0	0.0420042	0	0	0	0	0.0195646	0	0	0	0	0	0
AQR	2.43191	0	0	0	0	0	5.48212	5.48212	0.296481	0	0.030432	0.0620162	0	0	0	0	0	0	0	0	15.8062	6.40088	0.797635	3.25341
ARAF	0	0	0	0	1.74048	6.69489	0.933901	0.933901	6.97174	13.4103	36.4279	1.25064	14.613	3.43383	0	0	0	0	0	0	4.27556	31.2423	32.4517	33.5673
ARAP1	0	0	0	0	0	0	0	0	0	0	0.0163851	0.356171	0	0	0	0	0	0.0190846	1.28486	0	6.07189	0.0398756	4.40122	2.14722
ARAP2	0	0	9.5887	0	0.0921956	0	0	0	0.134641	0.0677751	0.0829206	0.168981	0.0388794	0	0	0.794511	0	0	0.0219624	0	0	0	3.37923	0
ARAP3	0	0	0	0	0	0	5.45093	5.45093	0	0.0106571	0.117348	0.119569	0	0	0	0	0	0	0	0.0182991	0.00981162	0	0.485642	0
AR	55.6195	2.09218	0.0214926	632.455	861.244	362.56	631.113	631.113	255.547	410.362	123.028	63.7155	542.689	209.449	178.641	82.6562	801.579	0	266.273	110.424	61.4867	43.6545	64.5364	63.0658
ARC	0	0	0	0	0	0	0	0	0.175933	0.0196801	0.0812629	0.110402	0	0	0	0	0	0	0	0	0	0.0319185	0	0
ARCN1	0.813264	3.28162	7.24713	0	27.4617	28.3688	49.6174	49.6174	26.1746	45.6152	37.8809	0.86318	0.837781	53.4748	0	0	0	1.7058	2.19416	2.58363	47.1659	19.3729	19.1114	54.2647
AREG	0	0	0	0	0	0	0	0	0.46603	0	0	0	0	0	0	0	0	0	0	0	0	0	0.0329942	0
ARF1	38.2884	362.874	0.0524539	179.201	333.885	241.573	123.877	123.877	80.4252	117.698	274.214	12.0337	296.846	258.667	26.2903	238.205	18.6722	0	2.28828	77.8305	211.268	325.169	203.725	223.093
ARF3	0	16.2138	0.106012	0	13.3452	62.5986	30.9239	30.9239	0	0.0161727	0.0667804	0.907262	9.1291	0	0	0	0	0.0259279	0.0471678	0.138851	40.3657	15.1085	28.8755	29.7975
ARF4	0	187.325	37.4384	993.967	557.677	638.3	106.636	106.636	294.585	462.25	64.339	9.44966	313.869	21.5642	0	524.983	0	0	25.7934	7.0506	369.649	309.714	251.251	432.487
ARF5	0	7.88578	0	3.92184	95.438	110.735	192.209	192.209	0	6.88897	129.005	7.45798	186.154	203.997	388.552	175.255	2.57915	1.16268	2.82019	207.653	119.449	92.6184	132.18	102.954
ARF6	0.132285	29.2662	58.8659	14.1481	139.231	32.4882	176.169	176.169	5.54775	6.73977	0.456879	1.94307	62.7879	0.055775	11.9151	140.686	0	0	0	0	22.1761	18.1872	21.0453	24.5668
ARFGAP1	0	0.0366512	0	0	0.231092	0.717449	0	0	8.38772	14.1042	0.152231	0.529447	0.121813	0	0	0	0	0	0	0	3.87769	0.28781	4.27857	1.25368
ARFGAP2	0	15.1408	0	0	0	0	0.545851	0.545851	0.406741	0.0199494	0.0271363	0.442409	0.0339295	0	0	0	0	0	0	0	26.6779	10.2128	3.33092	5.41805
ARFGAP3	0	38.3656	0.0353755	113.247	93.3296	79.6169	56.439	56.439	0	0.021587	0.536687	59.8243	23.4297	0	32.6976	0	0.10237	0	0	0.46089	77.3759	9.26126	42.3566	19.1504
ARFGEF1	1.86833	0.0159324	0	0.0262732	21.6777	42.2048	33.6451	33.6451	0.0687615	0.030767	0.0741085	0.431494	15.5405	0	5.07038	0.0566175	0.109429	9.77853	0.4823	10.9884	8.49781	9.18786	0.141178	1.99403
ARFGEF2	0.00935766	0	0	0	0	0.954479	32.7566	32.7566	0.164278	0	0.0252932	0.0687253	0.0737914	0	14.701	1.74341	0	0.00981998	0	3.63912	9.0908	0.29804	8.35852	2.19633
ARFIP1	0	0	0	0	68.8746	18.2857	21.2156	21.2156	0	0	0	0.113892	2.69085	0	0	0	0	0	0	8.36025	27.6118	9.64254	11.2184	47.187
ARFIP2	1.15438	0.0340088	68.4234	35.8926	8.44285	1.50273	0.602516	0.602516	14.714	24.3646	33.4054	0.90433	1.23446	0.0317261	13.7911	42.3403	0	5.36482	2.01886	3.57717	10.2797	12.4623	0.0207885	2.555
ARFRP1	0	0	0	0	9.08149	0	0	0	0	0	0.169101	2.16608	43.0518	0	0	0	0	0	0.0335913	0	0.588171	0	0.19086	0.55513
ARG1	0.0662483	0	0	0	0	0	0.516754	0.516754	0.387672	0	0.0596883	0	0	0	0	0	0	0	0	0	0	0	0	0.0316682
ARG2	0	2.15159e-10	0	0	0	9.33263	163.762	163.762	0.813241	12.1727	178.547	1.19185	1.3284	0.0586483	1.92185e-09	0.0744694	0	0	17.2473	0.0611573	193.922	33.2132	160.884	153.797
ARGFX	8.81832	0.232377	3.8858	0.262168	0.13866	0.986292	0.704356	0.704356	1.62415	1.92372	0.819284	0.665792	0.413269	0.120359	0.0408474	0.372859	2.06493	9.25143	11.3559	10.1828	0.438801	0.403754	0.256165	0.293133
ARGFXP2	0	0	0	0	0	0	0	0	0	0	0.0741924	0.907163	0	0	0	0	0	0	0	0	0	0	0	0
ARGLU1	0.05323	30.1688	0	0	0	0	36.9535	36.9535	1.24597	2.16032	2.54183	97.3431	0	151.896	0	55.9979	0	10.9493	41.9719	21.8989	15.5585	4.09714	0	16.7684
ARHGAP10	0	0.0391493	0	0	0	0	0	0	0	0	0.0260144	0.318082	0	0	0	26.3403	0	0	19.5687	0	0.0696032	1.1955	0	0
ARHGAP11A	1.41506	0.0206308	0.603913	0	0.291019	1.29333	0.0730378	0.0730378	0.801353	0.547803	0.535022	1.15658	0.514226	0	0	0	3.73141	5.908	7.55249	4.0532	0.150269	0.137847	0.0189115	0.0436407
ARHGAP11B	0	0	0	0	131.011	0	0	0	0.592711	0	0	0	0	0	0	0	0	0	0	0	0	0.0537662	0	0
ARHGAP12	0	0.0281386	102.671	0	0	7.09829	2.66475	2.66475	0	0.0679231	1.7202	0.533451	0.374057	0	0	36.731	0	0	0	0	0.0250137	3.61333	8.8988	0
ARHGAP15	0	0	0	0	0	0	0	0	0.309889	0.415975	0	0	0	0	0	0	0	0	0	0	0.0319144	0	0	0.0253142
ARHGAP17	0	0.0367278	13.9766	0	0	0.0736785	18.5125	18.5125	0.634049	0	0	0.0994693	1.03846	0	0.345847	0	0	5.08859	0	0	0.197529	2.89026	0	2.57684
ARHGAP18	0	81.1905	0	0	0	0	0	0	0.438737	0	0	1.10127	23.4238	0	1.15169	0	0	0	0	0	5.16604	0	24.8288	5.53124
ARHGAP19	0	0	1.20799e-08	0	0	0	0	0	1.76672e-08	0.0311633	0.0166802	0.262234	0.0357529	0	0	0	0	0	0	0	0.0688595	6.16643	0.00876582	0
ARHGAP19-SLIT1	0	0	0.0515969	0	0	0	0	0	1.50118	0	0	0	0	0	0	0	0	0	0	0	0	0	0	0
ARHGAP1	18.1809	26.3458	126.429	1.53193	25.8116	2.13478	15.3535	15.3535	19.2336	33.6328	0.97368	4.176	5.1753	0.303044	0.254521	0.277261	0.177429	25.837	31.5269	25.3274	21.6734	27.6602	19.9898	21.0977
ARHGAP20	0	0	0	0	0	0	0	0	0	0	0.024793	0.151574	0	0	0	0	0	0	0	0	0.00829193	0.0146073	0	0.00657709
ARHGAP21	0	0	11.9632	3.54336	0.0568665	27.8573	10.9564	10.9564	0.138412	0.00774146	0.0639321	2.69255	0.0133228	0	0	56.6795	0	0.397144	0	0	2.2736	3.98014	0.029398	3.48243
ARHGAP22	0	0	0	0	0	0	0	0	0	0	0.0583049	0	0	0	0	0	0	0	0	0	0.0584994	0	0	0
ARHGAP23	0	0	0	0	0	0.0392817	0	0	0	0.0283605	0.0130118	0.106065	0.0162691	0	0	0	0	0.0151555	0	0	0.00870347	0.00766617	0	1.63613
ARHGAP24	0	0	0	0	0	0	0	0	0.482964	0	0.0185899	0	0.0232436	0	0	0	0	0	0	0	0	0	0	0
ARHGAP25	0	0	0	0	0	0	0	0	0	0	0	0.453524	0	0	0	0	0	0.0324015	0	0	0.0182085	0.0163893	0.0127915	0
ARHGAP26	0.370591	0.0804695	0.855763	0.152868	0.0684885	1.12358	0.279307	0.279307	0.296356	0.540847	0.111999	0.421923	0.193218	0.0540489	0.199926	0.169457	0.117905	3.80663	2.35668	24.0034	0.480776	0.0910465	0.0632262	5.06575
ARHGAP27	0	0	38.4765	0	0	0	0	0	0.139837	0.0156424	0.0645906	0	0	0	15.1168	0	0	0.175544	0	0	8.38159	0.0253699	0.00990027	1.65634
ARHGAP28	0	0	0	88.5183	9.16749	0	0	0	0	0	0.0278555	0.227063	0	0	0	0	0	0	0	0	6.56789	4.02086	17.9516	0
ARHGAP29	0	0	2.73537	13.4275	0.0592336	11.5033	1.45797	1.45797	0	0.102812	0	0.441051	17.3293	0.0116863	32.3579	82.0439	0	0	2.79561	0	2.37752	5.49288	0.673678	1.35144
ARHGAP30	0	0	0	0	0	0	0	0	0.45665	0.0150233	0.110284	0	0.103418	0	0.0320495	0	0	0.024085	0.0219076	0	1.31413	0.0121829	0	0.103619
ARHGAP31	0.0104568	0	0	0	0	0	0.0941144	0.0941144	0.428339	0.0568979	0.122478	0.460786	0.0497308	0	0	0	0	0.120708	0.049907	0	0.0126037	0	0.00866448	0
ARHGAP32	0.0089129	30.4665	14.0069	0	0.144644	6.1154	3.48155	3.48155	3.18248	5.10207	0.057819	0.299244	0	0.0112738	0	32.0375	0	0.215573	0	3.82687	3.39479	0.127935	0.605618	3.49616
ARHGAP33	0	0	0	0	0	0	1.02456	1.02456	0	0	0.106542	0	0	0	0	0	0	0	0	0	0	0	0	0
ARHGAP35	0.00948266	0.0128575	0	0	0	1.0833	0.756741	0.756741	0.0554907	0	0.0683494	0.104465	3.03382	0	0	0.441674	0	0	0	0	0.325743	0.951366	0.0157146	4.27455
ARHGAP36	0	0	0	0	0	0	0	0	0.167145	0.0560912	0	0.104887	0	0	0	0	0	0	0	0.0321049	0.0172137	0.0151621	0	0
ARHGAP39	0	0	0	0	0	0	0	0	0.487832	0.305589	0.165241	0	0.356866	0	0	0	0	0	0.875325	10.8317	1.21581	0.00885047	0	0.00797001
ARHGAP40	0	0	0	0	0	0	0	0	0	0	0.0845023	0	0	0	0	0	0	0	0.0298428	0	0	0	0.0129523	0
ARHGAP42	0	0	61.4923	0	0	0	1.85776	1.85776	0.317863	0.0711131	0.0489401	0.0664887	0.0407943	0	0	0	0	0	0	0	0.0327356	0	0.037507	0.0173104
ARHGAP44	0	0	0	0	0	0	0	0	0	0	0.0488273	0.447765	0.0749256	0	0	0	0	0	0	0	0.0613047	0	0	0.584128
ARHGAP4	0	0	0	0	0	0	0	0	0	0	0.0243409	0	0.0304343	0	0	0	0	0	0	0	0	0	0	0
ARHGAP5	0	0	5.29209	0	15.6741	0	6.29883	6.29883	0.468774	0.177994	0.0955194	1.12708	13.5435	0	0	0	0	0.00919463	3.78803	17.1372	4.36615	1.30243	5.58714	2.57191
ARHGAP6	13.6182	0.328131	0	0	3.98496	4.14403	3.57742	3.57742	17.6386	26.8007	0.101369	0.323153	0.0811839	0	0.0921674	7.20848	0	0.0230877	1.86928	0	0.355964	0.573356	4.92196	13.6822
ARHGAP8	0	0	0	0	0	0.882632	5.41145	5.41145	0	0	0	0	0	0	13.4628	0	0	0	0	0	13.2791	43.4944	0.0265986	5.60317
ARHGAP9	0	0	0	0	0	0	0	0	0	0	0.227846	0	0	0	0	0.0703123	0	0.174535	0	0	0	0.0697166	0	0.041854
ARHGDIA	0.0524496	10.431	0	3.52243	0	15.0512	2.26637	2.26637	0	1.52088	10.3314	501.909	5.19543	0	28.0528	0	0	0	13.4187	0.655071	7.93076	6.23646	2.60626	5.66647
ARHGDIB	0	746.044	0	0	0	0	0	0	0	0	0	0	0.0916653	0	0	24.3081	0	602.497	0	0	0	0.0431937	0	0
ARHGDIG	0	0	0	0	0	0	19.4825	19.4825	0	2.84853	71.5782	0	0	0	0	0	0	0	0	0	0	1.00691	0.323592	0
ARHGEF10	0	0	0	0	0.490021	0	0	0	0	0.120075	0.137726	0.0561334	0.0516612	0	0	0	0	0.0320834	0	0.0515444	3.04009	0	3.4832	1.70988
ARHGEF10L	0	0	0	0	0	0	0	0	0.118776	0.0132864	0.0182874	0	0	0	0	0	0	0.0201438	0	0	0.0652395	0	0.00840911	0
ARHGEF11	0	0	0	0	0	0	4.35773	4.35773	0	0.0437903	0.125569	0.376163	0	0	0.0700633	0	0	0	2.57429	0.0751906	0.0302367	0.0266329	4.16258	0
ARHGEF12	0	0	0.0092307	0	0	2.13615	1.84865	1.84865	0.362609	0.0056328	0.0413546	1.35976	2.58873	0.196631	1.02173	0	54.5555	0	0	0.078998	2.7542	2.07873	1.11963	3.16376
ARHGEF15	0	0	0	0	0	0	0	0	0	0.0136942	0.100531	0	0	0	0	0	0	0.0864172	0	0	0	0.0111051	0	0.0100004
ARHGEF16	0	7.44359	0	0	0	0	0	0	0	2.07629	49.8742	0.111996	0	0	0	0	5.4912	0	0	0	0.349227	0	0.0505427	0.131213
ARHGEF17	0	0.14674	0	0	0	0	3.38318	3.38318	0.0633304	0.0283369	0.0390029	0.238447	0	0.0136891	0	0	0	0	0.0103303	0.012164	0.00652217	0.00574484	0	0
ARHGEF18	0	0	0	0	0	0	0.0804456	0.0804456	0	0	0.106497	0	0	0	0	0	0	0.0172281	0	0	0.159007	0.00871453	0	0.681748
ARHGEF19	0	0	0	0	0	0	0	0	15.5225	26.6179	0	0.321122	0	0	0	0	0	0	0	0	1.68644	0	0	5.50396
ARHGEF1	0	0	0	0	0	0.635626	0	0	0	0	0.11473	0.103911	0	0	0	0	0	0.271515	0	0	0	0	0	0
ARHGEF25	0	0.0546782	0	0	0	0	0	0	0	0.0263973	0.126393	0	0	0	0	0	0	0	0.173227	0	0.174982	5.47342	0	0
ARHGEF26	0.050199	96.8576	0.327223	0.703109	1.3355e-05	1.05619	8.58552	8.58552	0.00111077	0.0963595	0.0300169	0.125539	0.0735437	298.073	76.6623	63.2439	0.102723	0.311084	0.304481	38.2011	98.053	45.5593	38.6358	57.1798
ARHGEF26-AS1	0.034525	0	3.14138	0.000131446	1.81937	4.08629	10.2234	10.2234	8.70801	6.5339	4.61238	12.5108	2.01054	0.00143708	1.48493	0	0.425258	12.5284	16.296	6.27925	10.6881	18.5768	0.754358	2.89479
ARHGEF2	0	0	33.7224	0	0	0.145262	0	0	0.123458	0.0552419	0.076035	0	0	0	0	0	0	0	0	0	0.0127145	1.5836	0.0393341	0.010085
ARHGEF33	0	0	0	0	0	0	0	0	0.117532	0.0131473	0.0361918	0.221261	0.0452518	0	0	0	0	12.2249	0	0	0	0.0319847	0.00832106	0
ARHGEF35	0	0	0	0.0811109	0	32.4588	0	0	0	0	0.145672	1.24475	0.691214	0	0	0.441527	0	0	0	11.0465	7.52956	0.0998287	1.68261	7.55971
ARHGEF37	0	0	0	0	0.0283173	0	7.37811	7.37811	0.206771	0.0231297	0.143261	0	0	0	0.814162	0	0	0.0185404	7.82502	0	4.57835	0.159432	1.11989	0.0591176
ARHGEF38	0	0	0	0	0	0	10.0522	10.0522	33.9401	49.9025	0.323033	28.9326	138.884	0	0	0	0	0	0	2.16779	0.0283476	0.0520978	0.040661	2.80936
ARHGEF3	0.0242318	0	0.103979	0	0.0388389	4.66226	54.6592	54.6592	0.141799	2.17339	51.6382	0	0.122847	0.0306505	0	0	0	0.025158	0	0	0	0	0	0.0115834
ARHGEF40	0	0	0	0	0	0	0	0	0.0917169	0.0102596	0.127091	0.172663	0	0	0	0	0	0.0164478	0	0.0176164	0.0094456	0.0166397	0.0129868	0
ARHGEF4	0	0	0	0.0531834	0	0	0	0	0	0	0.096438	0.0873452	0	0	0	0	0	0	0.022705	0	0.0143347	0.0673404	0.00985446	0.0113702
ARHGEF5	0	0	0	0	0	0.00616531	11.8756	11.8756	0.0911961	0.0102013	0.0986918	0.385079	0.0552145	0.0197123	0	8.69827	0	0.0163544	0	11.4223	3.23638	0.0902482	0.0132534	0.447384
ARHGEF6	0	0	0.0348803	0	0	0	0	0	0	0.0106424	0.0439446	0.29851	12.3627	0	0.00235576	0	0.050469	0.197935	0.128912	0.279826	0	0.0172606	0.0202071	0.0165596
ARHGEF7	0.0694606	0	0.0186273	0	0	0	0	0	0	0	0.117378	0.637871	0	0.0878598	6.52338	0	0	0.0182229	0	0.839772	0.010465	0.00921776	0.576307	7.11379
ARHGEF9	0	0	0	0	7.63668	0.200085	0	0	0.965188	1.47164	4.53516	0.430703	0.124713	0	0	0.70747	0	0.223792	0	0	0	10.0516	0.962547	3.06036
ARID1A	0	5.53209	40.4419	0	12.2084	31.1854	12.6689	12.6689	6.23454	8.20064	2.39942	0.615775	9.31265	0.123198	9.34239	0.616454	4.2662	0.369277	0	0	9.46289	6.01112	5.54319	8.77387
ARID1B	9.60648	0.0534756	0	11.7196	0	9.63169	2.49286	2.49286	3.84753	3.87856	0.0355341	0.325878	2.76476	0.0498864	5.37337	48.7223	0.275481	0.0490533	0.109523	0.090069	5.35626	4.49921	2.8034	3.82536
ARID2	2.74093	0.216227	0.32075	1.55998	0	0	49.5118	49.5118	0.408275	0.51542	0.449003	1.57381	0.0336842	0	0	6.5633	0.0309399	0.0209189	4.49054	0.0672156	7.12993	8.91498	8.20908	6.10803
ARID3A	0	0	0	0	0	0	0	0	0	0	0	0.232072	0	0	0	0	0	0	0	1.24311	0.0571301	1.14061	0	1.02714
ARID3B	0	0	0	0	0	0	9.96278	9.96278	0.358098	1.10825	0.128648	0.299619	0.045958	0	0	0	0	0	0.019471	17.6769	0	0	0.00845092	0
ARID3C	0	0	0	0	0	0	0	0	0	0	0	0.876486	0	0	0	0	0	0	0	0	0.575382	0	0	0
ARID4A	3.62513	0	0	0	16.4707	46.2511	0.414959	0.414959	3.37758	5.77957	22.0462	3.32892	0.32979	0	19.0049	0	0.0476767	0.0644741	3.07913	0	3.45824	5.95227	0	2.96644
ARID4B	0	59.5223	23.7029	0	0.105965	56.7254	14.3015	14.3015	12.8106	20.8018	58.3377	0.706255	0.348434	0.116146	0	0	0.0456049	0	0.520573	10.4694	3.01923	6.71207	5.38069	7.98658
ARID5A	0	0	0	0	0	0	0	0	0	0	0.148238	0.302088	0	0	0	0	0	0	0	0	4.58591	2.90396	4.26027	5.48575
ARID5B	0	0	27.424	50.8556	85.7908	0	20.9851	20.9851	30.6431	52.7055	19.572	0.62534	23.2845	0	0	0	0	0	0.375899	11.233	17.7098	26.0851	15.6097	0.345967
ARIH1	0.195793	0.0221228	0.0175024	0	0	0.0554746	0	0	0	0.160205	0	0.71898	14.7411	0	0	0	9.21812	4.7429	0.14017	0	7.91557	0.155899	10.2207	5.51422
ARIH2	0	119.584	0.0686893	0	0	31.8443	20.4786	20.4786	0	1.33043	31.8927	0.23514	6.27579	0	4.97772	96.3654	0	0	0.0203745	0.023991	44.6618	4.82672	32.011	29.2518
ARL10	0	0	0	0	0	0	0	0	0	0	0.134835	0.412162	0.0842944	0	0	0	0	0	0	0.0841068	0	0	0.0155003	0
ARL11	0.43451	0	2.61015	0	1.93432e-05	0.598766	0.422918	0.422918	0.609027	0.325167	2.10956	0.217665	0.614949	0.358277	0.0323465	0.0355247	0.0718856	4.32761	6.71629	9.84858	0.295733	0.425951	0.326514	0.243534
ARL13A	0	0	0.095392	0	0	0	0	0	0	0	0	1.74161	0	0	0	0	0	0	0	0	0	0	0	0
ARL13B	18.5719	0	74.2325	0	53.6793	0	0	0	11.5546	18.0924	0.175017	0	0	0.120344	95.6624	0	0.0738341	0	0	0	0	2.77201	0.0394172	0
ARL14	0	0	0	0	0	0	0	0	0	0.149179	0.0684432	0	0	0	0	0	0	0	0	0	0	0	0	0
ARL15	0	0	0	0	0	0	0.064956	0.064956	0.211165	0	0.0975367	0.265022	0	0	0	0	0	0	0	0	0	0	11.8256	0.206996
ARL16	0.793966	0.0325006	1.14668	0	111.815	0.607276	3.08831	3.08831	93.6646	146.2	6.47711	3.74125	67.3609	0.155441	0.940421	0.395106	0	27.3993	16.3316	27.7581	16.9085	7.23484	42.0554	11.4128
ARL17A	0	0	0	0	0	0.110468	1.58936	1.58936	0.745934	3.91327e-10	0.0292733	0	0	0	0	0	0	0	0	0	0.0979032	0.017247	7.80717e-08	0.206886
ARL17B	0	0	0	0	0	0	0	0	0	0	0	0	0	0	0	0	0	0	0	0	0	0	0	0
ARL1	0	0	0.117544	0.0612515	190.472	114.674	32.9893	32.9893	0.320612	2.54635	50.0297	2.11251	69.806	189.747	195.291	0.351984	0.0850383	0	0.209196	16.2885	91.5608	65.4523	61.3435	162.588
ARL2	0	584.017	0	0	0	62.1131	4.97753	4.97753	73.9009	143.926	182.412	38.2777	114.88	0	0	0	0	0	80.8332	0	125.138	291.501	207.984	200.976
ARL2BP	0	0	0	0	0	95.5119	72.499	72.499	0	0.341162	7.5132	1.27591	22.9958	0	12.1908	53.1542	0	0	2.57049	0	32.09	19.1587	13.1895	14.1178
ARL2-SNX15	0	4.14251e-24	9.89439e-15	0	0	7.94978e-24	4.72886e-60	4.72886e-60	1.33747e-299	3.05149e-19	1.78309e-11	4.65212e-26	5.48754e-16	0	0	0	0	9.67989e-15	3.70631e-115	6.50918e-17	9.2441e-09	8.28506e-10	6.77201e-09	7.48384e-09
ARL3	0	0	0	42.042	0	28.1658	10.8513	10.8513	0	2.29128	49.8933	0.0823952	0.0252769	0	8.99273	0	0.0696527	0	0	0.02522	22.5283	19.081	38.6714	22.7066
ARL4A	0	135.233	0	0	22.1403	33.3332	0	0	0	0	0.166881	0.48959	0	0	0	74.5079	0	0.0287534	0	0	4.58624	0.0157271	0.0709612	5.72434
ARL4C	0	0	0	0	0.381666	0	0	0	25.5888	39.7193	0.0585119	0.238478	1.65828	0	4.05079	0	0	0	0	0	0	0.0229824	0.00896855	0.010348
ARL4D	0	0	0	0	0	0	0	0	0	0	0.107448	0.437927	0	0	0	0	0	0	0	0	0	0	0	0
ARL5A	59.4702	0	0	0	0	65.1379	0	0	0	0.143321	0.932682	0	0.0342549	164.096	0	0.0488399	0.37759	0	0	0	6.98474	5.81318	5.68388	4.43512
ARL5B	0	0	0.0260958	0	0	2.84529	0	0	0	0	0.0438364	0.0893325	0.0274051	0	0	98.4219	0	0	0	0	4.48623	0.0516543	10.1392	0
ARL5C	0	0	0	0	0	0	0	0	0	0	0	0	0	0	0	0	0	0	0	0	0	0	0	0
ARL6	95.737	0	0	0	0	0	0	0	0	0.0468711	0.258057	0	0	0	0	0	0	0	0	8.53277	6.75617	17.7129	18.7797	6.57218
ARL6IP1	643.106	144.337	180.527	2714.63	3019.87	323.906	323.659	323.659	227.84	372.118	467.991	180.847	289.06	258.478	0	0.256811	93.8117	25.6742	64.9842	80.1586	79.0177	194.774	46.8022	122.754
ARL6IP4	0	0.100224	0	0	1.1996	0	0	0	5.23402	7.98418	0	3.55344	98.5689	205.049	2.4821	0	654.846	65.4775	1.06392	1.3354	19.4297	67.4101	13.597	26.1133
ARL6IP5	0	290.102	113.402	257.617	65.7875	268.687	374.606	374.606	151.777	256.658	112.523	4.71501	21.8897	15.3208	0	0	109.477	0.0449168	3.96304	2.06865	243.389	185.754	357.192	157.557
ARL6IP6	6.63148	0	0	0	0	16.4047	0	0	0	0	0.0470467	0	0	0	0	0	0	0.0331614	0	0	1.48538	0	0.0216335	0
ARL8A	0	0	1.60908	0	0	0	4.56943	4.56943	2.47579	4.02829	0.242574	3.10723	0	0	0	4.13885	0	0	4.22222	0	0.996712	0.163334	0.223086	0.183857
ARL8B	3.19795	14.6945	0	0	0	0	18.7619	18.7619	4.33189	7.50116	9.65763	18.1586	0	0	19.972	0	0	0	4.01367	78.6131	47.0395	26.218	91.7374	20.9346
ARL9	0	0	0	0	0	0	0	0	0	0	0	0	0	0	0	0	0	0	0	0	0	0	0	0
ARMC10	0.795639	0	2.34754	0	0	0.606958	16.5775	16.5775	0.558423	0.958944	15.1697	2.91292	51.6384	0	0.0555242	8.20573	0	11.0585	18.1772	2.81149	0.528324	0.233341	5.88313	5.65134
ARMC1	0	2.51792	0	398.931	65.8074	6.7282	45.719	45.719	19.6963	38.8608	71.997	1.59826	47.2329	0	0	32.3422	0	0	19.5822	0.0326139	28.5732	24.2436	28.5384	43.8439
ARMC2	0	0	21.5262	0	0	0	0.0307946	0.0307946	15.0165	25.2469	0.0924812	0	0	0	0	0	0	0	0.0244952	0.0288432	3.0466	3.52805	0	0.0122667
ARMC3	0	0	0	0	2.63568	0	1.59387	1.59387	0	0.0414007	0.0284919	0	11.0436	0	0	0	0	0	0	0	0	0	0	0
ARMC4	0	0	0	0	0	12.9349	0	0	0	0	0.0660865	0.718267	0	0	0	0	0	0	2.63728	0	0	0.0129787	0.0101296	0.0116876
ARMC5	0	0	0	0	0	0	0.0110562	0.0110562	0.141272	0.0158028	0.119532	0.698761	15.2299	0	18.9803	0	0	0.0253349	0.105533	0.0271349	0	0.00978126	0.149954	0
ARMC6	0	0	0	0	2.54905	0	8.17449	8.17449	0.221447	0	0.153431	0	0	0.0478665	23.3054	36.6506	237.769	0	0	0	0.548393	0.623432	0.0627131	1.75492
ARMC7	0	0	0	0	0	0	0	0	0.752151	0	0.0772038	0	0	0	0	0	0	0	0	0	0.0258205	0	0.0177504	0
ARMC8	0	0	0	0	71.1007	20.5123	5.9788	5.9788	8.57947	14.4559	0.0613504	1.14219	36.1238	0.34452	0	158.138	0	0	0.532772	24.5681	11.313	2.1808	7.98444	4.52503
ARMC9	0	0	0	0	0	0	3.43465	3.43465	0	0	0.0736771	0.150144	0	0	0	0	0	0.0429095	0	38.7888	2.19305	17.9494	4.09937	0.429991
ARMCX1	0	170.288	161.877	0	0	1.30628	4.89232	4.89232	0.749422	0	0.153847	0.31352	0	0	0.0596132	0	0	0.0448004	0	0	0.0257268	0	0.0353719	0
ARMCX2	0	0	0	0	0	0	0	0	0	0	0.114537	0.116702	0	0	0	0	0	0	0	0	0.0191526	0	0.0131672	0
ARMCX3	91.6291	0	1.22047	0	0	0	0.0991678	0.0991678	0.618966	0.0173091	0.148909	0.388415	0	0	0	0	0	0	0.025241	0	18.2322	29.2121	14.9437	30.9922
ARMCX4	0	0	0	0	0	0	3.78836	3.78836	0.0925981	0	0.014257	0.348644	0.855646	0	0	0	0	0	0	0.0177857	0	0.0251993	0.0131116	0
ARMCX5	0	0	0	0	0	27.9753	13.6425	13.6425	0	0.119137	3.62752	0.7345	0	0	0	224.06	0	0	0	0	14.9023	19.719	10.5305	4.97102
ARMCX5-GPRASP2	0	0	0	0	3.76213e-13	0	0.0662875	0.0662875	1.98187e-10	2.12058	0.132173	1.59971e-24	0	0	0	0	0	0	0	0	5.74957e-35	2.50927e-08	1.64918	5.26617
ARMCX6	0	0	0	0	0	117.032	0	0	0	0	0.0474977	0	0	0	4.24202	0	0	0	0	0	60.0628	22.5419	25.5055	80.2697
ARMS2	0	0	0	0	0	0	0	0	0	0	0	0	0.153584	0	0	0	0	0	0	0	0	0	0	0
ARNT2	0	0	0	0	0	0	0	0	0.227517	0.0254503	0.0350298	0.618678	20.5563	0	0	0	0	0	0	0	0.0468623	0.0206386	0	0.00619513
ARNT	0	0	0	0	18.2528	3.75718	8.28299	8.28299	0.554329	1.63984	24.1222	0.660403	13.8496	0.0224641	0	0	0	0	0	0	3.34917	15.9908	16.3295	7.90033
ARNTL2	0	0	0	0	0	0	0	0	0	0.0624606	0.0859708	0	0	0	0	0	0	0	0	0	0	0	0	0
ARNTL	0	0	0	0	0	0	0	0	0	0	0	0	0	0	0	0	0	0	0	0	0	0.0172359	0	0
ARPC1A	126.841	119.611	0	0.131328	995.682	6.99467	128.543	128.543	1.37493	13.4855	311.525	3.254	124.9	0	353.668	178.892	580.764	0	0.95755	146.727	229.847	144.44	332.602	242.55
ARPC1B	0	0	0	679.422	108.811	3.36281	13.5141	13.5141	17.4304	23.1396	0.0559101	3.28348	76.0272	70.6507	0	0.0996664	0	72.0553	34.1718	0	76.0491	124.065	81.6084	22.3218
ARPC2	27.7905	2.31856	0	0	331.519	517.919	69.1981	69.1981	21.5842	39.7794	139.39	6.02902	197.603	1.13062	424.306	1.65343	96.0182	0	18.5121	150.444	134.713	171.862	144.154	166.222
ARPC3	286.273	1536.2	0	174.642	250.383	412.882	523.375	523.375	394.71	689.085	184.28	18.2321	681.548	0.153174	886.794	444.809	0.375914	51.3495	1.27173	0	776.36	353.744	1033.76	731.056
ARPC4	0	286.217	0	0	269.416	0	176.428	176.428	18.7984	26.6714	0.996167	1.76273	101.401	0	0.583908	0.903094	378.644	0	18.8532	0	130.149	57.657	73.7572	95.3065
ARPC4-TTLL3	0	0	0	0	0	0	0	0	1.15814e-165	0	0.108611	8.57962e-178	0	0	0	0	0	0	1.88482e-196	0	1.56721e-316	0	0	0.327935
ARPC5	0.0463144	0	0	40.9044	102.145	223.542	142.977	142.977	45.8028	65.8181	0.166913	3.06131	115.775	268.659	12.3531	17.9269	6.46968	0	0	90.166	136.739	103.651	52.6518	153.448
ARPC5L	0	0	0	0	130.378	10.8444	6.49965	6.49965	87.4534	138.73	0	0	0	0	2.94135	24.0027	0	0	0	51.9779	23.9972	23.7993	23.3119	59.5005
ARPM1	0	0	0	0	0	0	0	0	0	0	0.123723	0.336175	0	0	0	0	0	0	0.0436951	0	0	0	0	2.77887
ARPP19	0.61391	15.5758	3.43395	0.149048	11.3008	17.6405	33.259	33.259	46.6925	68.2969	11.2876	3.82655	0.608065	0.193874	1.69647	1.71919	3.32668	17.8867	40.4856	21.2647	8.63029	51.1495	63.3392	37.0185
ARPP21	0	0	0	0	0	0	0	0	0	0	0	0.497844	0	0	0	0	0	0	5.90134	0.0421393	0	0.048692	0.0535312	0
ARR3	0	0	0	0	0	0	0	0	0.436087	2.19516	0	0	0	0	0	0	0	0	0.071141	0	0	0	0.0308743	0
ARRB1	0	0.0153025	0	0	0	0	0.0304801	0.0304801	0.264219	0.00738766	0.0457684	0.0414434	0.0127138	0	0	1.1789	0	0	0	0	4.42834	4.27688	1.92075	6.62797
ARRB2	0	0	0	0	7.90418	0.0335292	0.977315	0.977315	0	0.711719	8.56592	0	0.296255	0	0	0	0	0	0	0	28.0512	8.92575	0.247188	0.825701
ARRDC1	0	0	0	0	0	0.0401691	0.425335	0.425335	0	0	0.0532229	0	0	0	0	3.32067	0	0	0	0.398404	5.58925	2.3518	9.76495	0.0847136
ARRDC2	64.3303	0	0	0	0	16.7087	0	0	0	0.0937862	0.172112	0	0.368914	0	0	0	0	0	0	0	0	0	0	0
ARRDC3	1.22782	0.253951	64.7384	0	30.7536	0	53.7179	53.7179	62.9598	5.95298	140.005	0.229257	3.84475	0	0	0	0	0.0218391	0	0	7.11109	136.329	53.136	23.5865
ARRDC4	0	0	0	0	0	24.5553	0	0	0	0.0279077	0.0384122	1.0959	38.6626	0	0	18.8647	0	0	0.0203481	0	0.0128468	0.033947	0.00883157	0
ARRDC5	0	0	0	0	0	0	0	0	0	0	0	1.26523	0.12938	0	0	0	0	0	0	0	0	0	0	0
ARSA	2.83287	0.0300059	5.76878	2.47513	0.852912	3.41611	1.10229	1.10229	2.21018	1.28946	1.09703	4.9586	1.79535	0.0279919	0.282552	0.189565	1.92618	15.8622	9.97088	9.99955	2.48076	0.364577	0.275385	0.391719
ARSB	0.112285	0	0.167291	0	0.202469	0.305416	0.227386	0.227386	0.246402	0.174565	0.202334	1.8055	0.315933	0.0355071	0.098001	0	0.13071	2.41559	3.64416	3.78618	2.55455	0.052154	0.0174449	0.2147
ARSD	0.283589	0	0.00205449	1.4028	0.0265088	27.1882	1.82797	1.82797	4.452	5.21728	0.137039	0.0887687	0.0761667	0	0.000481176	45.2637	0.206644	0.847378	1.2655	12.352	4.92522	10.9028	7.79585	5.48932
ARSE	0	0	0.0438165	0	0	0	0	0	0	0	0	0	0	0	0	0	0	0	0	0	0	0	0.0169227	0
ARSF	0	0	0	0	0	0	0	0	0	0.0823794	0.0402326	0	0	0	0	0	0	0.0468631	0	0	0	0.126426	0	0
ARSG	0	0	0	0	0	0	0	0	0.375588	0.0210069	0	0.117845	0	0	0	0	0	0	0	0	4.10013	10.2211	5.98298	13.8832
ARSH	0	0	0	0	0	0	0	0	0	0.0362986	0.0499614	0.610887	0	0	0	0	0	0	0	0	0	0	0	0
ARSI	0	0	0.0298124	0	0	0	0	0	0	0	0.150239	0	0	0	0	0	0	0	0	0	0	0.0147527	0	0
ARSJ	0	0	0	0	0	7.0965	0	0	0	0	0.0829159	0	0.0207345	0	0	44.6675	0	0	0	0	0	0	0.00762547	0
ARSK	1.45751	0.000369868	1.1802	2.42185e-05	0.450716	0.605906	0.347885	0.347885	2.12057	0.502513	0.144128	1.00346	2.49209	0.215086	0.000140858	0.659209	0.00112834	14.7695	13.9136	7.19834	11.337	9.1374	0.142013	0.0632353
ART1	0	0	0	0	0	0	0	0	0.434906	0	0.0669607	0.272913	0	0	0	0	0	0	0	0	0	0	0	0
ART3	0	0	0	0	0	0	0	0	0	0	0.0558128	0	0	0	0	0	0	0	0	0	0	0	0	0
ART4	0	0	0	0	0	0	0	0	0	0	0	0.777348	0	0	0	0	0	0	0	0	0	0	0	0
ART5	0	0	0	0	0	0	0	0	0	0.206328	0	0	0	0	0	0	0	0	0	0	0	0	0	0
ARTN	0	0	0	0	0	0	0	0	0	0	0.18653	0	0	0	0	0	0	0	0	0	0	0	0	0.348442
ARV1	0	0	0	0	0	9.38525	14.2137	14.2137	0	2.43238	73.8339	0.243665	2.46677	0	0	0	0	0	0	0	30.9118	15.8857	0.0549816	93.9523
ARVCF	0	0	0	0	0	0	0	0	0.126313	0	0.0451767	0	0	0	0	0	0	0	0	0.0241538	0.440392	0.25105	0.0267107	0
ARX	0	0	0	0	0.0494333	1.3632	0	0	0	0	0.0277876	0	0.0347438	0	0	0	0	0	0.0294404	0	0	0	0	0
AS3MT	1.55115	0	2.31413	1.57181e-14	0	3.11224e-13	3.34847e-08	3.34847e-08	0	1.7687e-08	0.207729	0	0.166643	0	0	0	0.150668	2.87325	5.15428	2.77448e-07	2.52652e-08	1.66201e-06	1.20817e-08	0.655306
ASAH1	40.2525	0	0	226.682	119.214	17.6292	6.77499	6.77499	10.9828	13.6434	0.203289	12.7281	66.1973	15.5775	0	188.251	128.342	0	0	49.6154	235.022	139.187	78.6978	105.998
ASAH2	0	0	0	0	0	0	0	0	0	0	0	0	0.234589	0	0	0	0	0	0	0	0.0224151	2.77752	1.00322	0.26286
ASAH2B	0	0	0	0	0	0	0	0	0	0	0	0.706501	6.50213	0	0	0	0	0	0	0	0.115948	58.7242	30.2097	3.95467
ASAP1	0	0	0.408536	0	0	13.0063	55.563	55.563	0.165084	0.766361	16.7373	1.7093	53.057	0.142734	0	0	0	0	0	0	10.0648	11.5758	0.707106	0
ASAP1-IT1	0	0	0	0	0	5.97285	0	0	0	0	0.304379	17.9882	61.6532	0	0	0	0	0	0	0	0	0.224164	0	0.0807455
ASAP2	0	0	0	0	0.614617	10.3392	0	0	0.731747	0.0100226	0.112664	0.25302	0.091995	0	0	0	0	0	0.0146153	0	6.41334	5.47829	0.196873	1.82989
ASAP3	0	0	0	0	0	0	0	0	0	0	0	0.31028	0.0951867	0	0	0	0	0	0	0	0.0127296	0.0504608	0	0
ASB10	0	0	0	0	0	0	0	0	0	0.0333557	0.0483647	0	0	0	0	0	0	0	0	0	0	0.0284951	0	0
ASB11	0	0	0.769259	0	0.278009	0.138219	0.140501	0.140501	0	0.153279	0.183136	0.537413	0	0	0.0454137	0.0522315	0.403819	1.05922	1.77013	2.59598	0.122499	8.36006	0	5.52767
ASB12	0	0	0	0	0	0	0	0	0	0	0	0	0	0	0	0	0	0	0	0	0	0	0	0
ASB13	0	0	0	0	0	0	7.58235	7.58235	0.185053	0	0.166818	0	0	0	0	0	0	0	0	0	3.22212	0.0693011	0.0143827	3.43528
ASB14	0	0	9.90499	0	0	13.441	0.133046	0.133046	0	0	7.39357e-13	0	5.85204e-10	0	0	0	0	4.68304	0	0	1.43344e-13	0.014713	0.0171153	1.75142
ASB15	0	0	0	0	0	0	0	0	0	0	0	0.241719	0	0	0	0.951496	0	0	0	0	0	0.017471	0	0.0157329
ASB16	0.25534	0	0.273904	0	0	0.115754	0.459626	0.459626	0	0.0278571	0.0766851	0.625095	0	0	0	0.410102	0.132106	0.982553	3.45303	0.861025	0.025647	5.41584e-11	0.0528934	0.061029
ASB17	0	0	0	0	0	0	0	0	0.57297	0	0	0	0	0	0	0	0	0	0	0	0	0	0.0405654	0
ASB18	0	0	0	0	0	0	0	0	0.40257	0	0.123964	0	0	0	0	0	0	0	0	0	0	0	0	0
ASB1	0	0	0	0	0	0	0	0	0.0726928	0.00813151	0.0223844	0.136849	0	0	0.0173472	0.159612	0	0.0130361	0.0592878	0.153585	0.127268	6.7392	0.504361	0.00593813
ASB2	0	0	0	0	0	0	0	0	0	0	0.17994	0.533194	0	0	0	0	0	0	0	0	0	0	9.74562	4.07188
ASB3	0	15.1973	0	0	1.03766e-05	0	0	0	0	0	0.669879	0.388301	0	0	0	0	0	0	0	0	8.96466	0	4.06807	1.11298e-10
ASB4	0	0	0	0	0.0364605	0.0154685	0	0	0	0.0148905	0	0.900636	0.102504	0	0	0	0	44.7878	0.116986	0	0.095964	0.0808491	0	0.010874
ASB5	0	0	0	0	0	0	0	0	0	0	0	0.107041	0	0	0	0	0	0	0	0	0	0	0	0
ASB6	0.898616	0.364919	2.84358	2.13736	0.0306243	1.03977	1.41254	1.41254	1.06264	0.336759	0.4312	0.239748	1.03558	0.0261173	0.270199	0.0885654	0	12.3138	7.42975	5.62782	1.68417	1.05713	0.377442	0.536991
ASB7	0	0	0	0	0	0	0	0	0.101257	0	0.0720354	0.127082	0	0	0	0	0	0.0181586	0.528543	0	1.72063	3.62816	4.47334	3.34169
ASB8	8.79112	0.000674553	2.19463	2.06363	65.3073	73.6253	66.633	66.633	26.5682	36.3627	15.5793	1.39191	1.78253	0.109884	0.132873	0.0549016	0.000511483	11.8803	27.8294	6.56127	23.1695	17.2526	17.4323	48.5665
ASB9	0	0	0.265529	0	0	0	0	0	0	0	0	0	0	0	0	0	0	0	0	0	0	0	0.102552	2.78752
ASB9P1	0	0	0	0	0	0	0	0	0	0	0.0522116	0	0	0	0	0	0	0	0	0	0.0349239	0.0922847	0.0240086	0
ASCC1	0	0	0.0397722	0	0	22.886	0.155727	0.155727	2.34471	3.79293	0.177682	0	0.300728	0.422079	0	0	0	0.586644	0.176962	0.291723	33.4813	57.7778	17.4201	13.8275
ASCC2	0	0	0	0	0	2.45927	1.94273	1.94273	0.906922	1.06008	0.12412	0	0.0387976	0	0	0	0	0	0	0.0387111	2.25507	14.5708	22.7555	0.0740846
ASCC3	0.0222922	0	0	0	0	12.7712	14.0379	14.0379	18.4586	32.5864	0.050212	0.36837	0.329757	0.0422956	0	0.0179018	0	0	0.0319181	0	14.2473	5.82904	14.0151	10.6515
ASCL1	0	0	0	0	0	0	0	0	0	0.0236419	0	0.265254	0	0	0	0	0	0	0	0	0.0217662	0	0	0
ASCL2	0	0	0	0	0	0	0	0	0	0	0	0	0	0	0	0	0	0.0525355	0	0	0	0	0	0
ASCL3	0	0	0	0	0	0	0	0	0	0	0	0	0	0	0	0	0	0	0	0	0	0	0	0
ASCL4	0	0	0	0	0	0	0	0	0	0	0	0	0	0	0	0	0	0	0.0382329	0	0	0	0	0
ASF1A	0	134.769	0.076679	0	74.0134	12.3463	3.19534	3.19534	31.3723	47.2592	0	3.14989	88.0552	1.17541	0	0.0574036	0	0	0	0	31.2323	22.7289	22.7738	51.0328
ASF1B	0	2.92478	0	0	4.06245	0	0	0	0	2.22391	79.3916	0	0	0	0	0	0	0	0	0	0.0324996	0.0286262	2.47996	0.0257784
ASGR1	0	0	0	0	0	0	0	0	0	0	0.282458	0	0	0	0	0	0	0.0665301	0	0	0	0	0.63643	0
ASGR2	0	0	0	0	0	0	0	0	0	0.0540109	0.334535	0	0	0	0	0	0	0	0	0	0	0	0	0
ASH1L	0	1.5923	0	0	0.0684463	1.30674	7.95032	7.95032	1.62432	2.06391	0.0462558	0.31363	0.0240535	0	0	0.0114312	0	0	1.52179	0	1.11093	2.88174	4.02202	2.07196
ASH2L	0	0	0	0	81.6321	4.23511	0	0	0.202462	0	0	0.571739	10.1343	0	0	0	0	0.0363091	0	0.0388889	38.388	11.6811	18.4343	11.3434
ASIP	0	0	0	0	0	0	0	0	0	0	0	0	0	0	0	0	0	0	0	0	0	0	0.179554	0
ASL	0.190174	0	0	0	0	39.6452	2.62486	2.62486	0.27821	0.140048	0.171344	0.931136	3.74998	154.736	0	78.8049	0	0	3.99445	54.9915	21.1477	24.1587	3.50383	34.1142
ASMT	0	0	0	0	0	0	0	0	0	0	0	0	0	0	0	0	0	0	0	0	0	0	0	0
ASMTL-AS1	0	0	0	0	0	0	0	0	0	0	0	0	0	0	0	0	0	0	0	0	0	0	0	0
ASMTL	0	0	0	0	0	0	0	0	0	0	0	0	0	0	0	0	0	0	0	0	0	0	0	0
ASNA1	0	1.8678	0	0	44.0362	0.416324	47.8942	47.8942	0	0	0.137904	4.77751	180.789	0.096802	0	0	0	0	32.5841	0.430134	127.434	201.742	198.609	140.955
ASNS	0	0	0	1037.54	274.883	303.492	82.8957	82.8957	149.347	210.375	0.0348291	1.64633	53.6801	0	0	833.645	0	0	0.0524045	0	153.553	46.9827	80.9397	120.834
ASNSD1	0	0	0	141.32	0.0582209	0	3.77058	3.77058	0.212562	0.0237775	0.0327274	0.266775	0.0818403	0	0	0	0	0	0	0	38.1123	52.0036	28.0214	42.5587
ASPA	0	0	0	0	0	0	0	0	0.420111	0	0	0	0.305652	0	0	0	0	0	0	0	0	0.152438	0.0297433	0
ASPDH	0	0	0	0	0	0	0	0	0	0	0.460819	0.359984	0	0	0	0	0	0	0.122076	0	0	0	0	0
ASPG	0	0	0	0	0	0	0	0	0	0	0.167857	0	0	0	0	0	0	0	0	0	0	0	0	0
ASPH	0	0.550565	0.0268399	0	2.795	0	0	0	8.46016	13.9012	2.69969	265.905	28.2759	0	25.8377	0	0	0.0437155	0	0	13.3527	5.06847	0.0417706	10.6908
ASPHD1	0.0646363	34.2672	0	0	0	0	10.4327	10.4327	25.342	34.7791	0.116472	2.37354	92.7656	0	0	0	0	0	0	0	8.10233	0.0686219	5.78421	0.154488
ASPHD2	0	0	0	0	0	0	0	0	0.30999	0.017338	0	0.875366	0.0298379	0	30.7366	0	0	0	1.7951	0	2.21877	0.01406	0	0.620401
ASPM	0	0	0	0	51.663	0	0	0	0.0902061	0.29063	7.04429	14.2366	0.0260482	0	0	0	0	0	0	0	0.00929001	0.110582	0.00575415	0
ASPN	0	0	0	0	0	0	0	0	0	0.116227	0.1422	0.579566	0.044449	0	0	0	0	0	0	0	0	0	0.0163469	0
ASPRV1	0	0	0	0	0	0	0	0	0.489217	0.0820866	0.188307	0	0	0	0	0	0	0	0	0	0	0	0	0
ASPSCR1	0	0	0	0	9.5829	0	0	0	0	0	0.0452671	0	0.056599	0	0	1.12972	0	2.2673	0	0	2.48286	0.853442	13.5924	0.0480337
ASRGL1	0	0	0.622921	0	0	0	0	0	3.1742	2.44584	0.156158	0.141432	15.1429	0	0	6.12483	3.94942	0	1.50837	0	17.4232	12.574	8.07432	1.3627
ASS1	0	0.0705757	0	0.116382	0	97.9597	141.889	141.889	0	1.73842	32.0314	2.88185	61.8634	0	180.268	0	243.344	7.42979	0	0	21.551	0	85.312	96.2195
ASTE1	0	0	0	0	0	0	0	0	2.27	3.39066	2.89311	0	0	0	0	0	0	50.0301	1.52849	0	0.431007	0.0758359	0.0138898	0
ASTL	0	0	0	0	0	0	0	0	0	0	0.0679418	0	0	0	0	0	0	0	0	0	0	0	0	0
ASTN1	0	0	0	0	0	0	0	0	0.338875	0	0.0806227	0.768205	12.8777	0	0	0	0	0	0	0	0.00697991	0.0118751	3.54972	0
ASTN2	4.01147	0.50675	58.9074	0.222841	6.19001	27.4135	26.2224	26.2224	47.0599	33.9496	16.2754	55.9033	30.6788	0.0630317	0.626292	62.8562	0.15469	6.58919	8.13403	15.2432	22.6735	30.7445	6.2259	14.6757
ASXL1	0	0	0	11.4757	0	0.0901181	1.60483	1.60483	0	0.0157729	0.0434196	0.221208	0	0	0	0	0	0.0126432	0.0115002	0.406245	2.22907	0.0191862	7.38731	0.0115183
ASXL2	0	0	0	0	0	0	6.01853	6.01853	0.138273	0.0232011	0	0.0433847	0	0	0	0	0	5.67842	0	2.50977	0.0783212	5.43741	1.54674	0.700305
ASXL3	0	0	0	0	0	0	0	0	0	0.0144942	0.0199498	0.121965	0	0	0.170064	0	0	0	0	0	0.00667212	0.0117538	0.00917354	0
ASZ1	0	0	0	0	0	0	0	0	0.177553	0	0.0273371	0.445675	0.0558493	0	0	0	0	0.0318417	0	0.306937	0	0	0.0205395	0.0290079
ATAD1	69.9805	0	0	0	0.0932769	0.811249	14.0722	14.0722	12.2598	22.7043	55.8152	1.92333	85.7185	0	0.0812679	0	0	0	0	0	8.76803	15.2762	21.6753	0.0834568
ATAD2	60.7619	0.145817	10.1519	55.5458	100.295	0	0.147493	0.147493	16.8119	24.6389	2.97603	0.394913	0.0173071	0	0.0214542	19.3699	0	0	0	0	3.40724	56.1085	17.1409	2.85682
ATAD2B	0	0	0	0	0	1.61503	0	0	0.0614372	0	0	0.0385532	0	0	0	0	0	0.232164	0	0	1.39967	0.0223068	2.06846	0.0200876
ATAD3A	0	0.0524682	0	0	0	0	0	0	0	0	0.13946	0.142099	0	0	0	0	0	0	0	0	0.21322	0	0.0160318	1.27663
ATAD3B	0	0	0	0	0	0	9.93074	9.93074	0.216186	0	0.0665706	0	0	0	0	0	0	0	0	0	0.0222642	0.0196107	0.48978	0.0529795
ATAD3C	37.0681	5.06197	3.1626	1.77764	0.748569	1.93226	1.58306	1.58306	6.14852	1.87093	3.39853	2.46679	0.475995	0.328486	0.00747425	2.00345	2.19622	27.6613	27.1971	18.7686	0.752981	0.522627	0.447558	0.838976
ATAD5	0	0	0	0	0	0	3.61697	3.61697	0.239424	1.3034	4.66933	0.0500813	0	0	0	0	0	0	0	0	0.0164383	0.15927	0	0
ATAT1	0	0	0	0	0	0	22.4015	22.4015	1.54338	0.038365	0.157063	0	0.2641	0	0	0	0	0	0	0	23.0586	0.124447	0.236553	4.69286
ATCAY	14.1303	8.43864e-06	6.37008	1.60349	0.0686646	1.18841	1.07156	1.07156	3.34679	1.87154	1.58427	1.66575	2.10464	0.539088	1.04397	1.24981	1.71878	34.0535	33.837	21.1506	0.863876	0.923639	0.371972	0.703089
ATE1	0	0	0	0	0	0	0	0	0	0	0.166518	0	0	0	0	0	0	0	0	0	6.58402	4.16423	9.46069	3.25916
ATF1	0	0.048524	68.5252	0.0800181	128.774	5.49981	39.296	39.296	0	3.84189	78.1267	0.39425	21.2866	0	0	0	0	0	0	0	27.4771	9.47955	39.9135	7.42454
ATF2	0	0.0585493	0	0	0.0692116	0.117453	1.42503	1.42503	0.505378	0	0.194528	0.475705	1.9458	0	0.0603009	0	0	0	0	0	6.94829	4.46979	0	16.2037
ATF3	0.0571057	0	47.9642	0	0	100.73	0	0	48.7836	58.1266	0.1657	5.71188	0	0	0	109.236	0	0	0	0	10.5289	3.70536	1.97363	1.41938
ATF4	0	266.921	21.9384	0	192.009	347.624	92.2774	92.2774	14.6737	34.0886	71.508	28.3511	121.755	0	64.6839	586.565	143.999	36.8863	0	1.75442	86.3979	155.76	251.915	112.49
ATF5	0	0.541635	0.946775	0.496404	0	0.0902999	0	0	0.322802	0.0593359	0.124467	12.1155	0.696358	0	0	39.9043	0	0	0	3.35571	2.44889	1.85693	0	2.06954
ATF6	0.0470005	0.233537	2.88868	0.278076	0.236844	3.34876	1.20623	1.20623	1.26074	1.11625	0.435709	1.9648	7.77277	0.355805	29.2183	28.4022	0.547937	6.75604	6.83515	17.483	24.442	25.3066	0.947447	20.0758
ATF6B	0	0	0	0	0	0	0	0	0	0.0224253	0.123484	0	0	0	2.20237	0	18.1911	0	0	0	5.39074	0.0181855	0.228168	4.76549
ATF7	0	0	0	0	281.459	214.582	15.3485	15.3485	0.339866	0.0450589	0.0837268	0.252773	0.0581562	0	289.271	0	0	0.0541752	0.0492775	248.914	24.5016	56.2402	103.575	100.36
ATF7IP2	0.00330901	0	0.0463942	0	0.0409596	0.87468	0.0574168	0.0574168	0	1.82574e-05	0.0219682	0	0.000154394	0	0	0.155065	0	0.300475	0.147458	0.400198	0.04607	0.209501	0.010995	0.0124089
ATF7IP	1.4596	0	0	0	7.90678	18.2298	2.0509	2.0509	6.27082	11.6104	0.0832322	0.949848	33.8637	0	7.04362	0	0	0	0	0	4.46499	10.5628	13.25	5.01653
ATG10	0.743257	0.100498	0.304745	0	0	6.1441	29.5683	29.5683	0	0.0727771	0.272686	0	0.177796	0	0.0517524	0.0633712	0	2.13909	2.08783	2.12445	11.5084	6.68135	3.08968	1.05658
ATG12	37.7897	72.6766	1.60638	0	2.49618	2.15848	21.2733	21.2733	5.8434	10.5455	0.177129	0.320858	0.460498	0.355616	0	0.0320615	0.0619676	10.229	3.94788	41.3025	17.8417	8.02106	20.1264	15.3352
ATG13	0.015051	0	0	34.143	0.0241239	18.3924	1.22831	1.22831	0.46975	0.374674	0.177527	0.397953	21.7545	47.9853	0	21.9741	0	0	0.0747831	22.5511	18.0273	0.725273	22.8917	3.97398
ATG14	0.273558	0.0302019	0.579451	0.174766	0.277051	0.933313	6.34889	6.34889	0.59076	0.351341	0.259371	1.50721	20.6699	0.08503	0.403613	0.551064	0.845206	6.29698	5.3179	4.98427	0.191334	0.254581	0.263802	0.154547
ATG16L1	0	0	0	0	0	0	0	0	16.6996	22.0623	0.170983	0	0.0342056	0	0	0	0	0	0	0	0.0182989	0.0644724	4.30231	9.09844
ATG16L2	0	0	0	0	0	0	0	0	0	0.027771	0.038224	0	0.525721	0	0	2.58928	0.131697	0	0	0	0	0	0	0
ATG2A	0	0	0	0	0	0	0	0	0	0.00873785	0.0481071	0.196071	0.0150375	0	0	0	0	0.0140082	0.0127417	0	0.0160892	0.0354292	0	0.740187
ATG2B	0	0	0	0	0	0	6.8707	6.8707	3.53836	5.65013	0.0204295	0	0.0425729	0	0	0	0	0	0.00721461	0	1.68992	0.00401216	3.39755	0.679249
ATG3	0	0	0	0	0	44.3433	167.983	167.983	8.35622	23.4204	217.288	6.40899	214.576	0	52.9545	0	0	0	0	0	99.2055	72.6428	29.2188	118.318
ATG4A	0	0	0	0	0.274399	0	33.4566	33.4566	0	0	0.0385614	0	0.0482146	194.497	0	0.0626814	0	0	0	0	16.1347	31.7588	44.3834	19.1035
ATG4B	0	0	1.19065	0	0	0	0.776822	0.776822	0	0.0907428	0.148029	0.707029	11.0362	0	0	0	0	0	0	1.59364	8.00201	9.76295	19.1577	6.70057
ATG4C	0	10.8855	0	0	2.24382	0	35.1387	35.1387	0	0.0872205	0.117767	0.550458	0	0	93.1767	0	0	0	0	0	0.0200746	23.7118	0.0138004	33.4455
ATG4D	0	0	0	0	0	0	0	0	0	0	0.0876983	0	2.88409	0	0	60.8788	0	0	0	0	0.288501	0.0258347	0.0212033	1.80846e-07
ATG5	0	0	0	0	6.29543	1.16044	39.8368	39.8368	0	0.336898	8.22469	1.59153	33.4446	0	0	0	0	0	0	0	1.63247	9.33202	32.4217	59.0328
ATG7	0	0	0	0	0	0.0457117	7.95625e-48	7.95625e-48	0	0.111791	0.0234329	4.18163e-271	2.82152e-66	0	10.3832	0	2.34791e-25	0	0	4.24938e-53	9.61719	19.0289	8.26173	8.92122
ATG9A	0	0.0317448	0	0	0	14.1065	0	0	0	0	0.0843795	0.0859739	0	0.0296141	0	24.406	1.74768	0	0	0	17.2997	0.113634	0.223571	7.65565
ATG9B	0	0	0	0	0	0	0	0	0	0	0.0452535	0	0.0212183	0	0	0	0	1.14678	0.22844	0	0.135268	0	0.405932	0
ATHL1	0	0	0	36.596	0	9.156	0	0	0	0	0.0484289	0.394765	0.0302762	0	0	0	0	0	0	0.0302083	0.0161968	0	0	0
ATIC	0	0	0	3.52573	70.2056	55.698	2.44421	2.44421	0	0	0.0789286	0	0.0493436	177.016	12.9674	0.984898	64.178	47.577	0	0.147703	238.315	130.393	108.755	169.39
ATL1	0	0	0	94.1164	138.199	6.69848	0	0	0.198598	0.0222154	0.0305773	5.98567	24.6262	0	0	0	0	0	0	0	0	0	0	3.97539
ATL2	0	0.0457592	59.7342	0	4.17462	0	0	0	0.789962	1.08448	16.2755	0	0	0	0	0	0	0	0	0	0.0203387	14.5088	6.47373	0.227201
ATL3	118.183	0	0	0	0	0	15.6753	15.6753	0.234834	0.65672	14.2456	0.294727	1.13019	41.1664	0	677.273	0	0	0	0	20.7263	74.1533	3.19216	11.6825
ATM	0.627684	0.863961	2.7727	0.414736	0.246666	0.449343	0.328374	0.328374	0.738999	0.250159	0.416614	1.57354	0.284216	0.104835	0.19909	1.14876	8.90129	8.44372	5.11124	4.46394	1.2913	2.14878	0.381843	0.635896
ATMIN	0	0	8.52649	0	0.0283113	8.73212	0	0	0	0.0115624	0.0318289	0.778355	0	0	0	0	0	0	0	0	12.7527	24.6879	21.3319	10.546
ATN1	0.0198739	0.0269468	0.0213188	0	2.80587	5.77546	0	0	2.10233	1.10686	0.146342	0.456449	0.360103	0	0	0.292058	0	0	0.0189706	0.022338	2.69717	0.507034	0.0438782	2.58625
ATOH1	0	0	0	0	0	0	0	0	0	0	0.0861699	0	0	0	0	0	0	0	0	0	0	0.101538	0	0
ATOH7	0	0	0	0	0	0	0	0	0	0.0424436	0.116839	0	0	0	0	0	0	0	0	0	0.0390762	0.034419	0	0
ATOH8	0	0	0	0	0	0	0	0	0.0851529	0	0.0655533	0	0	0	0	0	0	0.0305412	0	0.0163556	0.0087696	0	0.0120574	0
ATOX1	0.288926	1.56701	0	1467.1	338.521	556.4	841.148	841.148	258.683	492.111	1331.52	25.4634	938.69	311.005	628.205	474.253	0	0	3.86279	298.248	964.119	663.941	1094.55	873.15
ATP10A	0	0	0	0	0	0	0	0	0.287404	0.0214329	0.0147501	0.24047	0.0368852	0	0	0	0	0	0	0	3.61104	0	0.0135652	0.320859
ATP10B	0	0	0	0	0	0	0	0	0.196365	0.0146438	0.0201557	0.0821492	0	0	0.12496	0	0	0	0	0	0.00674099	0.0118752	0	0
ATP10D	0	0	0	0	0	0	0	0	0.0759345	0.0254824	0.0467653	0.0953013	0	0	0	0	0	0	0	0	0	0.0068882	0.0215042	0
ATP11A	0	0	0	0	0	0	0	0	0.0562478	0.0453161	0.038981	0.254215	0	0	0	0	0	0	0.560032	0	0.562161	0.519045	4.45776	0.694092
ATP11B	0	0	0	0	19.2157	9.47433	25.7743	25.7743	0.0677179	0.159075	1.77246	0.254967	0.0260726	52.5045	7.65983	0.0557582	0	0.0485756	0.706947	5.90506	9.74272	1.247	9.95781	10.8643
ATP11C	0.185574	0	0	0	0	0.405101	5.29912	5.29912	1.00374	0.807413	0.0510871	0	0	0	0	0	0	0	0	0	4.62187	4.31181	0.0234915	3.10359
ATP12A	0	0	0	0	0	0	17.4595	17.4595	0	0	0	0.459189	0.241494	0	0	0	0	0	0	0	0.0141279	0	0.0388531	0.0112061
ATP13A1	0	0	0	0	18.6441	0.367187	1.4445	1.4445	0	0.0294556	0.0810854	0	0	0	0.157096	0	0	0.0236113	2.74902	0.0252889	2.08814	1.42125	0.0186428	2.88238
ATP13A2	0	0	0	0	0	0	0.0141574	0.0141574	0	1.12771	26.5309	0.389901	0	0	0	0	0	0	0	0	0.0142196	0	0.00977534	0.0451158
ATP13A3	0	0	8.6549	2.11932	7.11441	0	10.577	10.577	0.608777	0.688552	1.90586	0.594255	9.05006	0.409388	0	0	0	0	5.83679	12.0827	10.7906	26.2128	0.593828	7.17767
ATP13A4	0	0	0	0	5.64269	0	0	0	0	0.0264883	0.0182293	0.148595	0	0	0	0	0	0	0	0.0227413	0	0	0.0083824	0
ATP13A5	0	0	0	0	0	0	0	0	0	0	0.0429731	0.613013	0	0	0	0	0	0	0	0	0	0	0	0
ATP1A1	31.1863	170.988	43.0798	0.0546346	55.4282	82.0178	44.8256	44.8256	0	0.0853072	0.150965	0.908516	26.3702	18.147	62.9091	179.124	10.4578	0.0244324	23.1912	67.2145	76.1308	88.664	52.2162	85.1566
ATP1A1OS	1.37103	0.343279	5.33961	0	3.83553	1.34607	1.88247	1.88247	0	0	0.365474	0	0.208405	2.92631	1.74003	10.0663	5.90442	0	2.66705	0.14798	27.6039	1.53045	38.3564	34.4631
ATP1A2	0.118632	0.0161757	1.33982	2.82178e-05	0.294137	0.184097	0.354413	0.354413	0.622848	0.226018	0.367186	0.420074	0.238827	0.559456	0.000213858	0.0422558	0.187767	5.05811	6.23113	2.41921	0.197995	0.144691	0.139303	0.081698
ATP1A3	0	0	0.0263921	0	0	0	1.47625	1.47625	0.287947	0.0161051	0.288171	7.86016	0.0277162	0	0	0	0	0	0	0.0553079	0	0.0130602	0	0.0235218
ATP1A4	0	0	0	0	0	0	0	0	0	0	0.0814637	0.0830059	0.0254642	0	0	0	0	0	0	0	0.298218	0	0.0187298	0
ATP1B1	0.041256	62.8866	129.146	0.754961	18.4245	1.13656e-50	2.70628	2.70628	0.724266	0	0.371708	4.83062	1.07116	0	89.4538	0	0	0	0.551352	0	90.3037	88.8102	59.3294	71.6855
ATP1B2	0.889263	1.33508	3.07843	0.490421	0.60782	1.00511	0.95474	0.95474	1.36022	1.30243	1.25703	1.32166	0.789534	1.8209	0.170273	1.11733	0.479925	13.3326	8.9066	9.96683	0.725866	0.706439	0.257594	0.376614
ATP1B3	0	0.0677098	78.8524	0	32.7365	111.72	110.176	110.176	0.292224	0.0326886	0.269956	1.6504	38.7602	0	0	0	0	0	2.28817	55.9072	82.1898	111.07	49.4881	154.996
ATP1B4	0.0722671	0.369399	0.330818	0	0.0289502	0.62693	0.423153	0.423153	0.475789	0.178336	0.180895	1.19855	0.186111	0.164561	0.025223	0.755798	0.901506	3.5842	3.89838	3.20925	0.240127	0.259374	0.135223	0.276704
ATP2A1	0	0	0	0	0	0.0239174	0	0	0	0.0163829	0.105236	0	0.0795496	0	0	0	0	0.0262646	0	0	0	0	0.0103689	0.0119637
ATP2A2	0	0	7.51552	0	0	13.0704	1.93132	1.93132	0.485248	0.192997	0.372164	32.5033	1.97886	0.0128434	0	0	2.8683	0.0106555	5.92369	1.04996	10.2192	13.3562	5.29204	8.03781
ATP2A3	0	0	0	0	0.628722	0	1.59317	1.59317	0	0	0.118913	0.302314	0	0	0	0	0	0	0.374434	0	0	0.0109253	0.0303768	0
ATP2B1	4.34597	0	9.2701	37.4125	0	36.7914	0.849244	0.849244	0.725077	0.0512389	0.158918	1.93277	22.6308	161.111	44.4586	147.043	0.70224	24.8668	0.168365	5.18037	6.72515	7.08708	5.1006	12.8838
ATP2B2	0.00954913	0	0	0	0	0	0	0	0.223525	0.0281297	0.0956006	0.286385	0	0	0	0.277039	0	0	0	0	0.0258979	0.0202765	0.00389546	0
ATP2B3	0	0	0	0	0	0	0	0	0.0775195	0.00867144	0.0636572	0	0.0596941	0	0	0	0	0.0139017	0	0	0.00798347	0.00703198	0.00548826	0
ATP2B4	0	0	0	0	0	0	0	0	0.225753	0	0.0391034	0.0354154	0	0	0	0	0	3.51212	0	0.01084	4.8302	0.0204786	5.88309	0.295142
ATP2C1	0.0252572	0	0.101301	0	31.001	0	0	0	0.975664	1.1335	0.282673	1.27624	33.0177	22.9068	30.9741	1.44216	3.44274	3.11921e-11	11.9042	0	29.5664	15.1413	10.0038	22.4126
ATP2C2	0.103549	0	0	0	0	11.1781	0	0	20.7537	31.5187	0.209914	0	0	0	0	0	0	0	0	56.5648	0.561639	8.25877	4.77264	0
ATP4A	0	0	0	0	0	0	0	0	0.14363	0	0.0663425	0.180263	0	0	0	0	0	0.0257579	0	0	0.014792	0.013029	0.0203376	0
ATP4B	0	0	0	0	0	0	0	0	0.372681	0	0.11476	0	0	0	0	0	0	0	0	0	0	0	0	0
ATP5A1	2.34545	1050.71	129.881	470.459	945.511	304.622	355.364	355.364	940.891	226.772	224.119	4.49162	148.007	97.9815	308.355	591.316	178.149	10.0468	34.1287	20.5875	1021.24	826.799	767.534	1151.7
ATP5B	724.793	711.067	93.993	3379.11	2580.86	1004.64	1367.83	1367.83	182.578	376.864	2052.5	1009.19	1301.55	1516.63	800.536	950.98	1397.28	0.369095	22.11	163.38	2136.8	2556.57	1737.14	2229.63
ATP5C1	0	919.891	258.342	1121.73	943.656	1442.51	1112.45	1112.45	436.859	739.709	1587.73	42.3752	1486.85	1097.98	151.859	17.5511	0	0	14.269	331.745	730.122	586.307	589.569	825.629
ATP5D	0	0	0	0	0	37.0291	0	0	6.99487	3.50097	1.31928	122.178	2.89451	0	0	2.17759	709.031	0	0	0	20.6113	9.89498	7.80944	14.0709
ATP5E	2155.16	2624.79	0	4722	1318.16	1908.92	2413.31	2413.31	1515.02	2231.67	3927.05	160.288	4784.56	3563.36	1364.04	3033.98	1752.89	742.381	261.392	362.134	1994.63	1159.89	1941.64	1988.46
ATP5EP2	699.254	925.021	0	1593.72	436.747	588.574	824.406	824.406	348.808	534.45	928.772	91.9684	1193.44	1201.9	415.492	1025.73	419.825	233.045	78.9529	123.956	469.407	308.966	478.959	492.29
ATP5F1	124.714	511.476	22.2581	244.978	707.511	428.396	191.544	191.544	62.9973	138.268	753.74	11.3177	357.273	430.09	147.728	37.2302	643.979	2.23225	5.67696	1.12224	434.556	346.808	494.417	532.183
ATP5G1	629.76	3202.45	581.516	119.282	882.014	251.218	662.008	662.008	582.31	886.329	884.905	19.5454	693.322	2069.07	853.576	1719.66	1373.6	33.2309	0	164.512	778.899	762.773	955.439	1131.62
ATP5G2	1179.61	1748.01	165.624	1933.52	1193.1	1390.08	1044.35	1044.35	1278.38	657.298	2367.27	147.192	1751.34	349.849	1544.62	581.927	1494.26	493.032	127.405	220.128	1140.46	872.501	1178.05	1108.02
ATP5G3	0.211363	337.437	0.145105	215.806	101.253	75.1058	58.8049	58.8049	90.2414	148.296	248.029	9.31556	152.053	184.279	272.16	0.0543152	92.8019	0.0354893	15.5599	39.4944	176.417	128.384	171.388	198.818
ATP5H	0	1428.76	0.21132	1092.81	1389.3	640.052	1283.32	1283.32	526.828	815.626	328.18	177.237	2264.14	745.047	919.928	205.027	183.958	268.831	29.1564	708.754	799.389	563.645	701.08	645.882
ATP5I	3603.12	3754.5	990.848	3481.7	2590.67	2158.73	2425.67	2425.67	783.514	851.37	896.857	23.9856	644.565	4432.81	3204.93	3442.41	5372.13	1506.07	165.178	250.723	2215.72	930.298	1494.71	1399.97
ATP5J2	1946.06	0	0	9147.36	5355.43	2293.84	2209.29	2209.29	596.935	969.125	2996.39	2170.59	2920.54	3545.86	2935.53	2740.66	8792.34	0.342113	91.8347	310.489	1350.98	1119.82	1254.17	1316.23
ATP5J2-PTCD1	23.329	0	0.000435961	0.074228	0.316278	0.337445	0.2182	0.2182	0.240917	0.511042	7.49589e-61	0.284643	0.0537557	0.0653103	0.34873	0.0529142	0.484031	2.24228	2.47225	1.9557	2.94064	2.82498e-13	0.278337	0.924698
ATP5J	0	1222.39	272.492	1676.7	929.485	516.936	540.585	540.585	574.327	839.971	596.198	17.1534	610.752	422.087	0	852.812	57.4082	117.615	78.1445	334.914	742.371	830.173	949.924	1029.16
ATP5L2	0.415189	0.938251	0	3.40388	0.443646	0.282328	41.5202	41.5202	0	0.0905929	0.748152	0	0.623627	0.350111	0	1.33367	0.859229	1.16211	3.43541	0.466755	0.250216	0.220395	0.516036	0.198469
ATP5L	317.913	1480.92	260.873	1142.72	468.003	306.198	444.119	444.119	287.257	450.573	560.566	9.07464	271.867	477.993	576.792	1342.28	649.878	70.1908	48.1786	67.6683	353.645	301.916	445.657	411.138
ATP5O	0.273574	985.022	395.737	516.878	1106.74	548.602	543.582	543.582	226.528	355.561	1231.07	35.6634	1441.86	1160.44	859.958	978.957	37.3665	0	31.8651	262.956	822.377	929.127	858.39	891.424
ATP5S	0	0	0.0601315	0	64.3799	0	22.2811	22.2811	0	0.1957	0.0642357	0.785424	0	0	0	0	0	0.0588299	2.03493	1.07537	39.5415	36.3983	26.0412	24.208
ATP5SL	0.0644331	0	0	0	196.043	0	30.0025	30.0025	0	1.17802	19.3078	3.09745	56.1821	224.332	0	0.103486	0	0	0	0	25.1069	19.9542	43.8669	16.7195
ATP6AP1	45.758	0.2946	0	0	0.417899	64.8902	36.9205	36.9205	47.0435	95.4904	107.394	51.5419	102.508	42.983	0.364096	47.0405	3.23746	5.70053	0	0.097689	113.029	121.449	71.4911	41.7733
ATP6AP1L	0	0	0	0	0	0	0	0	0	0	0.13392	0	0	0	0	27.9312	0	0	0	0	0	0	31.5293	0
ATP6AP2	0.58434	295.833	0.0482173	0	0	74.7324	88.49	88.49	42.3485	68.5858	0.24299	6.27227	175.101	409.815	54.4212	0.216579	164.509	0	76.934	121.966	145.603	97.4936	200.843	107.541
ATP6V0A1	0	0	46.5796	0	0	0	5.43538	5.43538	2.83463	4.11368	0.100989	1.54787	60.6367	0	0	0.210969	0	0	0	0	7.0679	15.3184	7.39276	2.79308
ATP6V0A2	19.1147	0.001028	4.14271	0.019445	0.253156	0.398663	10.1948	10.1948	1.18335	0.813751	0.369368	1.28209	1.43293	43.6098	0.0160702	0.448663	1.43177	11.2558	7.75884	4.36477	0.493656	7.71678	1.59663	2.53498
ATP6V0A4	0	0	0	0	0	0	0	0	0.340655	0	0.0540896	0.124698	0.0345153	0	0	0	0	0	0	0	0	0	0	0.0153051
ATP6V0B	802.423	125.029	377.975	619.885	826.936	126.024	572.143	572.143	225.622	404.508	650.082	28.6816	1108.08	891.97	742.481	296.365	31.5824	200.748	26.2734	89.0781	1208.39	967.08	864.849	673.801
ATP6V0C	35.2771	0.136661	58.9251	0	34.4106	52.5	12.5794	12.5794	20.0475	28.823	48.3538	3.02263	32.4738	66.142	7.87067	53.9068	137.98	37.8717	0	41.469	55.9219	54.2283	28.101	37.3439
ATP6V0CP3	0	0	0	0	0	0	0	0	2.32225	0.129885	0	0	0	0	0	0	0	0	0	0	0	0	0	0
ATP6V0D1	0	109.978	0	0	0	0	96.4939	96.4939	28.2684	56.8082	0.101218	2.88775	75.997	305.444	0	0.0902166	343.505	13.205	0	1.89418	133.309	86.0826	204.86	166.074
ATP6V0D2	82.5037	0	0.261254	0.0850054	0	0	0.000203725	0.000203725	0.222474	0.0428677	0.104183	0	0.0856565	0	0	0.270236	1.29819	3.19659	2.57218	2.0848	0.0916472	0.271493	0.173068	0
ATP6V0E1	0	237.137	24.1027	974.365	406.856	369.254	627.089	627.089	363.892	561.369	723.864	3090.31	1895.66	467.79	904.166	64.3725	0.377023	0	49.8598	522.52	1331.05	396.114	1427.08	1037.03
ATP6V0E2	18.884	180.014	0.0374134	47.3486	69.42	0.0237167	0	0	0.918444	0.993357	22.2177	0	0	198.021	10.9589	78.2963	0	0	9.27372	0	32.464	24.6023	33.2747	32.1394
ATP6V1A	17.7026	0.123158	3.91128	0.000708433	6.81742	25.6325	31.9262	31.9262	2.31788	2.75525	0.355325	0.34935	0.187733	0.0536694	0.304558	0.0216774	0.0738219	4.06641	3.50288	1.4843	46.5857	71.4274	36.3662	70.1195
ATP6V1B1	0	0	0	0	0	0	0.256304	0.256304	0	0	0.0427624	0	0.0534673	0	0	0	0	0	0	0	0	0	0	0
ATP6V1B2	0	0.0393147	25.3494	0	0.0464742	0	13.6051	13.6051	5.76898	7.3643	1.46296	0.319426	3.65838	0	0	0	0	0.030429	0	0.065182	73.497	6.41833	22.8243	74.0427
ATP6V1C1	0.000320464	35.9729	0	0	36.9564	0	18.12	18.12	7.44724	9.82029	0.175366	0.10996	0.0337332	0	0	34.5555	0	0.534211	0.0428749	0.0841423	12.2263	10.0618	8.93229	21.006
ATP6V1C2	0	7.94847e-08	0	65.5673	1.46104e-08	1.21636e-09	0.0279193	0.0279193	0.233308	3.12758e-10	0.101732	1.77871e-08	2.0123e-09	0.0804508	4.03073e-08	3.56082e-09	8.33676e-08	2.00661e-07	4.04008e-08	0.0638761	0.159737	0.0399176	0.018174	5.97617e-10
ATP6V1D	0	0	0.11028	356.29	114.685	157.886	91.7566	91.7566	116.409	177.155	86.8361	0.755029	0	92.4561	160.575	0.0825578	0	0	14.966	104.81	164.803	63.6856	79.6896	137.822
ATP6V1E1	0	0	0	59.7898	9.45245	17.0357	153.588	153.588	0	0	0.0667769	1.22477	2.92493	51.7456	0	49.1652	0	0	0	0.0833125	293.105	193.774	249.283	243.13
ATP6V1E2	0	0	0	0	0	0	0	0	0	0.0607364	0.0835975	0	0	0	0	0	0	0	0	0	0.0279588	4.75294	16.1644	5.61071
ATP6V1F	964.797	1619.69	0	1958.47	273.2	184.815	356.604	356.604	461.832	728.144	691.194	8.05024	194.823	1141.21	123.252	206.509	208.266	269.76	0	204.751	1053.97	780.693	1101.12	1321.67
ATP6V1G1	0	663.413	300.724	551.709	478.602	305.25	324.447	324.447	325.704	532.981	248.153	4.29835	189.092	14.9539	475.094	286.417	173.686	0	73.2455	221.571	396.098	279.422	471.249	246.589
ATP6V1G2	0	0	0	0	0	0	0	0	0	0.0867221	0	2.38777e-12	0.0778193	0	0	0	0	0	0	0	0	0	21.951	0
ATP6V1G2-DDX39B	1.11717e-21	5.1186e-13	1.04447e-09	0	4.74505e-12	3.27614e-24	6.77918e-09	6.77918e-09	6.02005e-11	3.93247e-06	1.11549e-12	0.647668	2.0721e-15	3.37031e-22	1.67408e-19	1.29066e-18	0	0	0	4.86918e-16	3.41791e-12	2.56197e-06	5.12622e-12	8.88866e-07
ATP6V1G3	0	0	0	0	0	0	0	0	0	0	0	0.706495	0	0	0	0	0	0	0	0	0	0	0	0
ATP6V1H	0	0.0617199	0.0488296	0	0	10.3697	34.5787	34.5787	6.75313	11.2608	35.148	29.1057	84.9223	26.4286	4.19645	9.43189	0	0	0	35.9191	42.0528	3.67869	58.1211	21.3947
ATP7A	7.90273	0	0	0	5.14629	0.229825	6.02417	6.02417	0.0581701	0.013014	0.0537373	0.401533	1.9149	0	0	0	0.0617155	0.333813	0.275169	0.145247	0.257601	0.253284	1.93562	0.456173
ATP7B	0	0	0	0	0	0	0	0	0	0.057926	0.0510265	0.207969	0	0	0	0	0	0.014858	0	0	0.0533302	0.00751575	0.0651772	0
ATP8A1	5.18588	0	0	0	0	0	0.252784	0.252784	1.80491	1.74102	0.121119	0.235675	0.0722995	0	0.373441	10.2752	0	0.0107744	0.00980035	1.68522	0.130287	0.0290714	0.00425367	0.00490793
ATP8A2	0	0	0	0	0	0	0	0	0	0.0224506	0.0154505	0.0629718	0	0	0	0	0	0	0	0	0.0103347	0.0182059	0.00710462	0.00819739
ATP8B1	0.143637	60.6278	0.631731	0	0.161156	0.888827	8.48064	8.48064	0.168108	0.263266	0.18118	0.105491	6.89315	0.181685	0.320933	0.346045	0.133765	4.35624	3.31801	2.14722	7.01244	4.75782	3.30274	0.00686619
ATP8B2	0.334982	0.236974	0.0468701	0.0976949	1.26058	2.3571	0.594249	0.594249	1.02274	0.123939	0.354826	0.641792	0.213294	0.0184224	0.203386	0.210528	0	7.65735	5.8668	7.93949	0.106206	2.41215	0.0551695	2.8893
ATP8B3	0	0	0	0	0	0	0	0	0	0	0.0700956	0	0	0	0	0	0	0.0181427	0	0	0	0.00917715	0	0
ATP8B4	0	0.367216	0	0	0	0	0	0	0.0880469	0.0295471	0	0.110503	0.0169498	0	0	0	0.14012	0.0157896	0	0	0	0	0.00623358	0.00719238
ATP8B5P	0.0311214	0	0	0	0	0	0.0213803	0.0213803	0.208515	0.0233247	0	0.228564	0.0802821	0	0	0	0	0	0	0	0.107762	0.241104	0.0147626	0
ATP9A	0	0	0	0	0	5.06364	15.0186	15.0186	0.0653309	0.021924	0.120705	0.36897	1.09418	0	0	2.33102	0	0.0117158	0	0	0.0605538	5.00181	0.14801	6.31338
ATP9B	0	0	0	0	0	0	0	0	0.116032	0.0129795	0.0714598	0	0	0	0.304584	0	0	0	0	0	0.0358491	5.22065	1.17473	0.95732
ATPAF1-AS1	0	0	0	0	0	0	0	0	3.72389	15.496	0	0	0	0	0	0	0	0	0	0	0	0	0	0.0608395
ATPAF1	0.0995863	30.4866	0.594517	0.049481	17.7709	4.22872	4.51479	4.51479	0	0.0144861	0.0897251	3.65886	36.1242	0.174952	0	0.222148	22.8766	0.836756	12.5058	2.01514	10.507	0.963126	13.9508	2.77123
ATPAF2	0	2.15355	0	0	0	0	34.4182	34.4182	0	0	0	0	0	0	0	0	0	0	0.0583155	0	15.7569	19.3916	11.313	8.76044
ATPBD4	0	0	0	0	0	0	48.6056	48.6056	0	0.155988	5.07265	0.820373	1.05702	0	0	42.555	0	0	0	0	40.8068	37.1985	32.8498	30.9912
ATPIF1	0	2938.36	921.58	0	315.636	68.2952	538.213	538.213	297.418	418.719	1016.31	19.7164	714.888	13.7994	305.048	0	0.758502	270.11	15.403	268.436	644.67	607.687	587.973	603.914
ATR	0	0	0	0	25.3247	6.47153	0.374551	0.374551	0.0598833	0.00669862	0.11986	0.826719	8.05812	0.0388319	0.114323	0	0.222366	0.0107389	0	1.46074	1.23343	1.07557	5.04094	6.66745
ATRIP	0	0	0	0	33.6696	0	0	0	0.866678	0.0242366	0.177919	0.135963	0	0	127.616	0	0	0	0	0	0.324609	0.218386	7.77055	0
ATRN	0	0	0.0261342	0	0	0.729336	0.0657824	0.0657824	0.67718	1.19235	0.133363	0.417477	0.109782	0.123265	0	0	0.340329	0.284082	8.64583	0.0985797	1.21883	8.47717	6.16445	0.0471612
ATRNL1	0	0	0	0.302265	0	0.118191	0	0	0	0	0.0695997	0.141835	0	0	0	0	0	0	0.0460855	0	0.00581933	0	0	0.00461584
ATRX	8.09976	0.0548017	0	0	22.2383	62.9574	25.9146	25.9146	4.39087	8.33596	18.9683	0.891457	12.5072	0.0431351	0	0.111284	0.192121	0.00795208	0	0.78374	19.1865	19.6797	17.3246	7.79033
ATXN10	0	95.688	0.160571	0	116.407	23.1794	10.4074	10.4074	27.6058	45.3212	0.334262	0.884425	25.4618	56.3393	0.474242	61.0804	0	0	5.0369	0	59.3747	63.0935	107.391	41.026
ATXN1	0.0317205	1.73138	0	0.444093	0	0	0	0	0	0.0324458	0.121951	0.182016	0.0357339	0	0	0	0	0	0.069213	0.0401108	0.0047786	0.030311	1.74805	0
ATXN1L	0	0	0.333903	0	9.34164	0	0	0	0	0.0210781	0.0483533	0.15766	0	0	0	0	0	0.0450552	0	0.0482565	0.0194058	5.93697	0.356115	1.26732
ATXN2	0.0183075	0.273053	3.8116	0.0818685	0.733911	35.1305	0.0557572	0.0557572	19.1766	28.5697	0.0494841	1.47901	14.0036	0.0232591	19.2509	0	0	0	6.15134	0.0205774	26.1378	8.04667	0.709907	2.18785
ATXN2L	4.65908	0	0.253004	3.47509	0.265186	0.523243	0	0	0.605046	0.152282	0.420899	0.32687	10.763	0.0294608	0.515658	0	0	0	0	0.707989	3.72486	1.15746	1.59055	0.145735
ATXN3	0.114544	0.136926	1.08352	0	0	20.5273	19.7816	19.7816	2.05551	3.22268	1.87039	7.52021	0.129037	0.0176047	0	0	1.2208	1.79587	3.13296	1.73429	1.9007	4.40444	2.43725	2.6891
ATXN3L	0	0	0	0	0	0	0	0	0.311492	0	0.0959182	0	0	0	0	0	0	0	0	0	0.0320794	0	0.0441062	0
ATXN7	2.26787	0	0	0	2.12869	0.79476	3.13147	3.13147	0	0.0365035	0.0861457	0	0.0598392	0	0	0	0	0	0	0	1.28054	3.9758	3.50432	2.8693
ATXN7L1	0	0	0.060836	0	0	0	0	0	4.49435	4.6168	0.0510969	0.84569	0	0	0	0	0	0	0	0.0177342	15.3839	0.160137	0.0975436	0.0301697
ATXN7L2	0	0	0.0811149	0	0	0	0	0	0	0	0	0.138838	0	0	0	0	0	0	0	0	0	0	5.01249	0
ATXN7L3	0	0	0	0	0	0	0	0	0	0	0.136822	0.401501	0	0	9.976	0.0390193	0	0.0254952	0	0.0273067	1.34737	0.0128962	0.80547	0
ATXN7L3B	43.9201	95.2814	0	0.0529391	12.2576	34.2931	14.9452	14.9452	0.138551	0.71293	3.73312	5.65135	0.186706	23.8088	0	0	0	0	0.226006	0	29.1798	61.0189	10.074	29.7662
ATXN8OS	0.259769	0	0	0.145206	0.10409	0.0883212	0.0779332	0.0779332	0	0.127532	0.225453	0.476954	0.073159	0.246433	0.0906888	0	0	0	0	0	0	0	1.50414e-16	0
AUH	0	0	0	0	0	4.7742	0.357007	0.357007	0	0	0	0	0.134054	45.9836	51.5144	0.0955617	0	0	0	0	18.7176	2.5583	12.1033	0.284419
AUP1	2.70761	1.19714	101.467	0	116.797	25.8965	19.1905	19.1905	4.82222	13.1388	0.0530326	0.796491	22.3696	0	0	165.062	33.2548	0.0617741	0	0	54.8246	119.519	98.7236	108.299
AURKA	0	0	0.113104	8.38781	76.5367	0.0238992	42.712	42.712	0	0.103528	0.227994	3.64885	5.87616	0	0	0	0.109101	3.72528	2.11361	1.38266	0.521094	0.0228823	0.017859	0.0168006
AURKAIP1	0	0	0	370.255	0	0	0.983306	0.983306	169.545	263.459	248.561	2.6525	116.404	0	0	232.971	7.59399	0	0	0	64.219	67.505	77.3187	78.5298
AURKAPS1	0	0	0.0662669	0	0.495072	0	0.259466	0.259466	0	0.0808753	0	0.453696	0.0695916	0	0	0	0	0	0	0	16.6415	0	0	10.2469
AURKB	0	0	0.0855945	21.5878	31.3338	0	0	0	0	0.0522318	0.0718919	0	0	0	0	0	0	0	0	0.089695	5.5301	0	0.0330582	0.267
AURKC	0	0	0	0	5.54596	0	0	0	0	0	0.081965	0.57818	0	0	0	0	0	0	16.2145	0	0	0	0.150771	0
AUTS2	4.5621	0	0	0.128486	0	0	0.00795269	0.00795269	5.77807	7.60981	0.123098	1.46337	0	0.127429	0	0	0	0	0	0.932956	0	0.0759696	1.18611	0.0285108
AVEN	0.0620548	0	0	0	0	0	3.12767	3.12767	0	0	0.16773	0	0	0	40.642	2.89033	0	0	0.0592384	0	1.04714	2.20702	10.6179	0
AVIL	0	0	0	0	0	1.94296e-194	5.81969e-162	5.81969e-162	3.80123	6.20384	0	0	0	0	0	0	0	0.0309743	19.3141	0	0	0	0	0
AVL9	0	0	0	0	0	0	0	0	0	0	0	0.562847	0	0	0	0	0	0	0	0	3.34849	0.0406815	0.0476262	0
AVP	0	0	0	0	0	0	0	0	0	0	0	0	0	0	0	0	0	0	0	0	0	0.105328	0	0
AVPI1	0	0.0939841	0	0	0	0	0	0	0	0	0.187355	0	0.0780854	0	0	0	0	0	0	0	1.83803	0.0367947	0	0
AVPR1A	0.0416948	0	0	0	0	0	0	0	0	0	0.0375661	0.535882	0	0	0	0	0	0	0	0	0	0.0221329	0	0
AVPR1B	0	0	0	0	0	0	0	0	0	0	0.0945733	0	0	0	0	0	0	0.0550804	0	0.058994	0	0.0835798	0.0217439	0
AVPR2	0	0	0	0	0	0	0	0	0	0.0771702	0.0531055	0.865823	0	0	0	0	0	0	8.44086	0	0.0355239	0	0	0
AWAT1	0	0	0	0	0	0	0	0	0	0	0	0	0	0	0	0	0	0	0	0.0774592	0	0	0	0
AWAT2	0	0	0	0	0	0	0	0	0	0	0.811484	0	0	0	0	0	0	0	0	0	0	0	0	2.19371
AXDND1	0	0	0	0	0	0	0	0	0.140163	0	0.0215803	0	0	0	0	0	0	0	0	0	2.23741	0	0.00992331	0
AXIN1	0	0	0	0	0	29.2829	0	0	0.143926	0.0644001	0.842711	0.481702	4.40574	0	0	18.6063	0	0	0.0234774	0	0.0592907	0.0587526	1.0293	0.0846529
AXIN2	0	0	0	0	0.491511	0	1.2144	1.2144	0.358898	1.39176	39.62	21.1703	20.3819	0	0	0	0	0	0	0	0.160167	0.0108521	0	0
AXL	0.073094	0	0.217816	0	0	0.0497038	0.143545	0.143545	0	0.053829	0.166709	0.54804	0.0926376	0	0	0	0	2.0139	1.25624	1.2328	0.0587365	0.0792225	0.0473192	0.0713413
AZGP1	0	0	0.083255	663.424	601.462	0	0	0	0	0	0.839123	63.5556	119.782	927.888	220.124	150.581	167.926	79.9079	11.1137	227.007	176.804	136.368	325.598	33.7242
AZGP1P1	0	0	0	2.6759e-05	0.135093	0	0	0	0	0	0	0	0	105.78	0	0.270741	0	0	0	0	8.73672	5.10048	0	0
AZI1	0	0	0	0	0	0	0.807102	0.807102	0	0	0.0897393	0	0	0	0	0	0	0.104525	0	0	0.0150062	0	0.010316	0.0972089
AZI2	97.0584	137.892	0	31.8107	8.2623	37.8039	0	0	0	0.0506138	3.50646	4.17192	157.581	73.1564	0	0.124186	0	0	0.246026	2.5465	12.9854	29.0805	39.0658	24.6261
AZIN1	162.47	129.667	116.107	40.0666	51.4016	35.1971	34.8159	34.8159	0.620181	1.94145	36.5947	0.617687	1.60137	348.276	142.204	131.828	0.0639366	0	0.0196605	0	17.1175	89.8764	35.9331	32.5669
AZU1	0	0	0	0	0	0	0	0	0	0	0	0	0	0	0	0	0	0	0	0	0	0.0617398	0	0
B2M	1963.9	2410.87	225.515	3352.25	7770.61	2152.92	1753.37	1753.37	1872.72	1822.17	2254	4055.38	5872.39	3171.98	1764.4	627.669	1501.74	2669.55	643.674	2016.29	1870.28	2157.01	2610.19	2207.71
B3GALNT1	0	0	0.117036	0	2.31794	39.6182	0	0	0.997589	2.99971	57.3589	0.900477	0.122907	0	0	0	0	0	0	0	0	0	0	0.0521537
B3GALNT2	12.8918	14.8955	0.958456	68.21	32.3246	85.0232	32.6406	32.6406	2.1341	5.39702	1.23831	54.8401	1.25095	4.08975	0	28.4192	0	1.6074	1.75798	0.976986	3.08628	20.4526	11.6841	13.6742
B3GALT1	0	0	0.0449766	0	0	0	0	0	0.245356	0.0274458	0.0377764	0.153966	0.0944663	0	0	0	0	0	0	0	0	0	0.0173708	0
B3GALT2	0	0	0	0	0	0	12.382	12.382	0	0.0322391	0	0	0.0277411	0	0	0	0	0	0	0	0	0	0.0204045	0.0117715
B3GALT4	0	0	0	0	0	0	0	0	0	0	0.0500626	0	0	0	0.543155	0	0	0	0	0	2.51148	0	0.184163	9.00423
B3GALT5	0	0	0	0	0	0	0	0	0.150352	0	0	0	0	0	0	0	0	0	0	0	0	0.0180252	0.0544332	0
B3GALT6	0	2.32972	0	0	0	0	2.80651	2.80651	0.372395	0.395738	0.0860042	0.467373	0.286758	0	0.666503	0	0	0.033392	0	0	6.36637	6.78994	3.45381	2.46404
B3GALTL	0	0	0	0	0	0	0	0	0.360599	0	0.0370133	0.603424	8.63103	0	0	0	0	0	0	0.0230874	0	0	0.0340398	0.00981887
B3GAT1	0	0	0	0	0	0	3.36352	3.36352	0	0.277095	0.0893882	0	0.643986	0	0	0	0	0.0260288	0	0	1.06152	0	0	0.0114032
B3GAT2	0	0	0	0	0	0	0	0	0.283765	0	0.161664	0	0	0	0	0	0	0	0	0	4.15539e-185	0	0.534177	1.55887e-182
B3GAT3	0	13.9858	0	0	0	0	0.103152	0.103152	0	0	0.154891	0	0	0	0	0	0	0	0	0	22.1024	41.0049	32.4068	5.25944
B3GNT1	0	0	0	0	0	0	0	0	0	0	0.0397604	0.486157	0	0	0	0	0	0.0926261	4.71813	0	11.0371	2.62367	0.71304	17.3825
B3GNT2	84.9356	3.50974	0	0	0	0	3.82466	3.82466	0.946717	2.47808	0.145762	0.118817	0	0	55.5767	45.4718	0	0	0	28.2223	0.155999	0	0	0
B3GNT3	0	0	0	0	0	0	0	0	0	0	0	0	0	0	0	0	0	0	7.8731	0	0.0591737	0	0.0135597	0
B3GNT4	0	0	70.1914	0	0	4.26428	0	0	36.6968	63.606	0.114142	0	0	0	0	0	0	0	0	0	0.152698	0	0.0262432	0
B3GNT5	0	0	0	0	0	0	13.0365	13.0365	0	0	0.11359	1.5432	29.4703	0	0	0	0	0	0.561605	8.97468	0	0.011154	2.66384	0
B3GNT6	41.2516	1.01954	11.442	2.20756	0.0193596	1.82819	3.22822	3.22822	1.00372	1.14642	0.622081	7.71565	4.55067	1.38596	1.5326	0.751584	5.84688	30.7721	28.3662	19.6642	0.460942	0.3665	0.390784	0.313834
B3GNT7	0.168498	0	0	0	1.0417	0.229156	1.9858	1.9858	0	0.0315134	0.151813	0.0883924	1.81682	0	0	0.811874	0	16.5206	0.137863	0.865784	0.145066	0	0.638288	0.322123
B3GNT8	0	0	0	0	0	0	0	0	0	0.0645551	0.0444268	0	0	0	0	0	0	0	0	0	0	0	0	0
B3GNT9	0	0	0	2.63072e-08	0	0.120277	0.0197493	0.0197493	0.192675	0.0215458	0	0.146007	1.66395	0	0	0	0	0	0	0	0.0735912	9.50197e-10	5.99504e-10	0.19949
B3GNTL1	0	0	0	0	0	2.99213	0	0	0	0.0457195	0.125857	0	0	0	0	0	0	0	0	0	9.00774	0	5.84517	6.44373
B4GALNT1	0	0.0397911	0	0	0	0	0	0	0	0.0192101	0.0793225	0	0	0	0	0	0	0	0	0	0	0.0155782	0	2.17441
B4GALNT2	0	0	0	0	0	0	0	0	1.35353	0.0296663	0	0	0	0	0	0	0	0	0	0	0	0	0	0
B4GALNT3	0	0	0	0	0	0	0	0	0	0.0333356	0.0688247	0.0935035	0	0	0	0	0	0	0.0243059	0	0.0613817	0	0.0210985	0
B4GALNT4	0	0	0	0	0	0	0.349671	0.349671	0	0	0.205458	0	0.0570869	0	0	0	0	0	0	0	0.305397	0.1883	0	0.0121119
B4GALT1	0.103063	0.810504	0.0221112	7.60454	34.7891	47.7263	2.2386	2.2386	0.844346	1.70009	11.0315	1.51385	36.1312	0	0	22.6776	0	0.627309	6.92587	43.4173	11.1925	41.0645	26.0719	28.2198
B4GALT2	0	0	0	0	0	4.79079	19.1046	19.1046	0	0.749893	20.7734	0.895725	0.0515221	0	0	0	0	0	0	0.0514083	4.46645	4.37122	1.61121	0.809722
B4GALT3	0	0.0521725	0	0	10.487	1.62275	47.8753	47.8753	35.3542	55.1378	0.138676	1.84978	109.418	0	0	80.3436	0	0.0403812	0	98.3076	22.2064	20.5881	37.4117	27.2275
B4GALT4	151.443	0	0	0	0	0	112.559	112.559	9.14257	15.9326	0.0360676	0	0.180388	0.0506354	0	0	0	0	0	0	23.2333	11.0503	24.1816	15.451
B4GALT5	0	0.000335641	0.918921	0	0.128991	4.78034	0.0679059	0.0679059	0.539313	0.052379	0.100514	0.720844	12.6287	0	0.991549	0.19114	0	1.37248	1.0898	0.874871	1.66288	6.55843	0.710192	1.33988
B4GALT6	0.125039	0	0	0	0	0	0.525183	0.525183	0	0.0116928	0.112658	0.131189	0	0	0	0	0	0.0749821	0	0.0602322	0	5.64185	0.673447	0.0170776
B4GALT7	0	0	0	0	0	2.13247	0	0	0.3164	0	0.194859	0.198548	29.9677	0	68.2562	0	0	0	0	0	6.19114	0.0574028	10.9315	0.0516922
B7H6	0	0	0	0	0	0	0	0	0	0	0.0600463	0.0489464	0	0	0	0	0	0	0.114509	0.5693	0.690828	0.00707551	0.110445	1.05769
B9D1	0	0	0	0	0	0	0	0	16.6393	16.3794	0	1.67064	1.66567	0	0	0	0	0	0	0	5.2094	3.98478	20.9219	39.6895
B9D2	0	0	0	0	0	0	0	0	0.582677	0.130358	0.179425	0	0	0	0	0	0	0	0	0	0	0	0.0412526	18.5157
BAALC	0	0	0	0	0	0	0	0	0.19446	0	0	0	0	0	0	0	0	0	0	0	0	0	0	0
BAAT	0	0	0	0.731089	0	0	0	0	0	0.0169877	0.0233819	0.381199	0	0	0	0	0	0.10894	0	0	0.0454738	0.061993	0.0430077	0
BABAM1	0	383.668	0	0	106.479	0	9.8494	9.8494	6.40564	13.9977	203.493	3.77095	98.2004	0	0	0	33.8307	0	19.6806	20.4424	40.35	2.06153	55.9803	5.76308
BACE1-AS	0	0	0	0	0	0	0.417306	0.417306	0	0.416237	0.765868	0	0.156697	0	0	0	0.431791	8.76001	14.0769	2.50198	0.167957	0.14781	0.0577551	0.26788
BACE1	0	0	0	0	2.2492	0	0	0	0.439841	0.0499824	0.0658172	0	0	0	0.0932986	0	0	0	0	0.0200245	8.96501	4.33088	3.67577	0.064336
BACE2	0	0	0.0337106	0	0	1.77418	0	0	0.183898	0.08229	0.113264	17.4286	15.1189	0	0	105.646	0	0	0.029998	0	0.0189389	0.0165637	0	0
BACH1	0	0	0.034791	0	0	0	8.1763	8.1763	0.758931	0.0446135	0.0583897	0.903517	4.89686	0.0410239	7.15628	0	0	0	0	0	1.74344	2.13485	11.3512	6.05012
BACH2	1.16523	0	0.149557	0.538443	0	0.00628764	0	0	0	0.0792415	0.0520719	0.152804	0	0	0.0129124	0.0148509	0.206679	0.107824	0	1.10183	0	0.0258721	0.00383083	0
BAD	0	103.636	0	0	0	0	21.2217	21.2217	12.2123	23.0474	0	3.60923	27.2487	0	0	153.321	0.333709	0	0	0	13.9162	19.0176	10.5556	6.76382
BAG1	0.376683	0.00442291	36.9548	0	4.85775	13.163	13.4856	13.4856	0.274357	0.0309278	0.242726	1.80349	33.3216	0	0	0.0104764	0	0.825082	11.0923	1.9	3.34185	4.53248	9.65359	14.3375
BAG2	0	0	0	0	0	0.848421	0	0	0	0	0.521919	56.1253	0	0	30.9264	0	0	0	0	44.2267	18.2073	0.0236538	22.1349	23.516
BAG3	83.0783	0	1.08317	0	38.6194	42.6658	0	0	17.3191	23.5672	0	0	0	0	21.2484	0	0	0	0	0	12.1917	0	3.44769	7.22362
BAG4	19.4563	0	0.0850989	63.5914	79.2494	0	30.6075	30.6075	7.66175	13.1124	1.25111	0	5.5187	0	0	0	0	0	0.018931	0.0222914	11.606	25.9511	7.55951	6.08662
BAG5	0.214552	0.0240368	52.3273	0.0396376	0.428501	16.9772	3.8941	3.8941	4.77548	4.6313	0.0852011	1.82569	84.7761	0	0	0.599559	0.503247	0.44744	0.255187	0.340141	25.7112	6.69242	7.912	8.05248
BAG6	0	0.0384878	0	100.508	0	8.2612	3.87685	3.87685	3.33723	4.5132	0.134798	0.397506	9.30366	1.36326	0	0.0384463	0	0.158875	0	0	8.04634	5.41326	2.47943	6.40142
BAGE3	0	0	0	0	30.5751	0	0	0	15.1446	15.274	7.05783e-11	0.80661	29.4739	0	0	0	0	0	6.3879e-06	0	0	1.33073e-06	3.1171e-12	4.52156e-15
BAGE4	0	0	0	0	2.42629	0	0	0	2.81221e-09	1.12263e-07	1.9148e-10	2.35387e-08	2.36127e-06	0	0	0	0	0	0.0651443	0	0.328746	0.0247987	6.58974e-12	0.225721
BAGE5	0	0	0	0	59.5771	0	0	0	3.06542e-09	1.16661e-07	1.92962e-10	2.37972e-08	2.58683e-06	0	0	0	0	0	0.0699598	0	8.11592	0.0261531	6.62796e-12	2.08732e-08
BAGE	0	0	0	0	2.57431	0.0749602	0.0661437	0.0661437	0.000126228	10.7501	0.44694	0	10.0591	0	0	0	0	0.578504	0.280642	0	1.33358	2.64989	0.462414	10.123
BAHCC1	0	0	0.00885737	0	0	0	0	0	0.0483186	0	0.0967124	0.181926	0.00930175	0	0	0	0	0.00866496	0.662055	0.00928062	0.0149285	0.00438309	0.00342088	0
BAHD1	0	0	0	0	0	0	0	0	0	0.149663	0	0	0	0	0	0	0	0.0199947	0	0	0.0114824	0.0101139	0.00789365	0.00910779
BAI1	0	0	0	0	0	0	0	0	0.181022	0	0.12542	0	0	0	0	0	0	0.0162315	0	0.0173848	0.0279642	0	0	0
BAI2	0	0	0	0	0	0	0	0	0.0924737	0	0.113902	0	0	0	0	0	0	0	0	0	0.0190471	0	0.019641	0
BAI3	0	0	0	0	0	0.0515333	0	0	0.266085	0.00992155	0.0682801	0	0	0	0	0	0	0	0	1.97617	0	0	0.00627947	0.00724533
BAIAP2	48.3063	0	52.6927	0	0	0	1.29474	1.29474	0	0	0.190004	1.25749	0	0.0349061	2.00254	0	0	0	0	0	8.38473	6.60922	2.61764	0.16653
BAIAP2L1	41.8864	1.6107	51.9404	0	0	15.2188	23.7079	23.7079	0	0	0.0312617	0	0	0	0.530844	40.7917	0	0	5.14811	0	10.9628	1.59282	20.9834	12.2253
BAIAP2L2	0	0	0	0	0	0	0	0	0	0	0.038224	0	0	0	0	0	0	0	0	0	0	0	0	0
BAIAP3	0	0	0	0	0	2.39621e-09	0.0284392	0.0284392	0	0.0251523	0.128914	0.194856	0.683244	0	9.22469e-09	0.0756985	0	0	1.71355e-08	0	0.0218276	0.0134298	5.25482e-10	0.0255305
BAK1	0	0	0	0	0	0	0	0	0.969087	0	0.410318	0.760155	0	0	0	0	0	0	0	0	10.654	0.043954	29.7767	8.68812
BAMBI	0	0	0	0	0	55.5537	7.57399	7.57399	0.317025	6.84432	167.666	2.9841	113.089	0	121.273	254.161	0	0	0	0	7.31343	4.6588	1.41403	2.6933
BANF1	357.546	777.208	0	1074.81	312.86	205.308	187.477	187.477	78.3683	155.932	555.5	1.30904	17.2775	457.943	313.355	511.904	0	100.076	0.0888983	0	381.763	274.932	346.903	353.852
BANF2	0	0	0	0	0	0	0	0	0	0	0	0	0	0	0	0	0	0	0	0	0	0.108196	0	0
BANK1	0	0	0	0	0	0	0	0	0	0	0.0985948	0	0	26.3882	133.607	168.417	52.6182	26.9715	0	0.0325676	0.0174617	0	0.0113342	5.37403
BANP	0	0	0	0	0	0	0	0	0.960765	0.272064	0.0369767	0	0.0462324	0	0	0	0	0.618938	5.27797	0	0	2.46052	1.67636	0.725902
BAP1	0	13.4777	8.0494	12.8014	0.820037	25.778	8.31783	8.31783	0.142568	0.0478435	0.175605	0	3.65027	0.369798	0	0	0.0756287	30.4763	0	0	7.72303	7.07417	0.171591	1.26942
BARD1	0	0	0	0	39.596	0	1.36446	1.36446	0	0.225538	5.09107	0	0	0	0	0	0	0	7.20283	0	31.4581	45.2304	21.3548	2.93169
BARHL1	0	0	0.0518696	0	0	0	0	0	0	0	0	0	0	0	0	0	0	0	0	0	0	0	0	0.0462286
BARHL2	0	0	0	0	0	0	0	0	0	0	0.114849	0	0	0	0	0	0	0	0	0	0	0	0	0.0609343
BARX1	0	0	0	0	0	0	0	0	0	0	0.0580537	0.473222	0	0	0	0	0	0	0	0	0	0	0	0
BARX2	0	0	0	0	0	0	0	0	0	0	0	0	0.0593511	0	4.7822	0	0	0	0	0	0.0952531	0	0	0
BASP1	0.051693	27.265	0.0554513	0	0	165.21	58.2806	58.2806	0	4.80496	113.687	40.2426	21.3716	201.584	14.5817	1291.94	55.6821	5.47931	3.94768	55.258	0.0311531	0	0	0.0247104
BASP1P1	0	0	0	0	0	0	0	0	0	0	0.0786924	0.318974	0	0	0	0	0	0	0	0	0	0.138329	0	0
BATF2	0	0	0	0	0	0	0	0	0	0	0	0.312386	0	0	0	0	0	0	0	0.04781	0	0	0	0
BATF3	0	0	0	0	0	0	0	0	0	0	0.381941	0	0	0	0	0	0	0	0	0	0	0	7.42032	0
BATF	0	0	0	0	0	0	0	0	0	0	0.100804	0.410851	0	0	0	0	0	0	0	121.623	0	0	0	0
BAX	0.116969	0	0	6.34074	2.3483	0.708527	0.438647	0.438647	0	0	0.161637	3.15264	92.7565	0	0	0	0	0	0	0.788951	0	12.0647	0.0743255	13.0616
BAZ1A	0	0.0781321	38.573	0	0	12.1965	22.3927	22.3927	19.8118	27.5743	17.7175	1.16649	7.82253	0.0182214	32.3699	4.39639	0	0	0	33.049	15.1816	10.1384	4.93602	11.7559
BAZ1B	0	0.0188892	0.0149441	0	20.9447	9.46373	7.41443	7.41443	0.0815227	0.145908	1.75724	130.349	3.54681	0	1.88707	0	0	0.0146196	0.0797874	2.08256	15.1963	13.8289	0.126977	6.52624
BAZ2A	2.74678e-11	0.0127897	15.3335	0	2.90281	0.230912	1.69477	1.69477	0.275991	0.0432219	0.113749	0.252986	2.15567	0	2.63938	16.4328	0	11.9379	0.00900382	0.201439	3.04068	0.00500716	0.600258	0.516323
BAZ2B	0	0	0	0	0	0	8.71723	8.71723	1.88116	2.75594	0.0373722	0.304638	6.13302	2.13803	0	10.9924	0	0	0.178172	0	0.012499	0.0110093	0.00859247	1.75479
BBC3	0	0	0	0	0	7.78928	0	0	0	0	0.283103	1.1905	0.584348	0	0.91983	0	0	0	0	3.72708	0.0434177	0.275351	0	0
BBIP1	0	0	0.718728	23.5357	0.0158532	61.509	0.206861	0.206861	35.2692	48.6785	10.9579	0.326655	0.696259	0.0148891	0.443735	0	0	1.46223	5.38789	4.09666	28.2131	38.2425	43.7866	10.4836
BBOX1	0	0	0	0	0	0	0	0	0	0	0	0.17978	0.0551521	0	0	0	0	0	0	0	1.15068	0	0.0202831	0
BBS10	0	0.0330435	0	150.938	0.0390609	0	8.42265	8.42265	0.28522	0	0.0439142	0.447456	3.87098	0	0	0	0	0.0255749	0	39.6089	5.11105	0.362222	3.63477	10.9273
BBS12	0	0	0	0	0	0	0	0	0.713305	0.0177312	0.0244053	0.447615	0	0	0	0	0	0	0.194808	0	0	0.0575159	10.9307	9.99635
BBS1	0	0	0	0	0	0	0.0156064	0.0156064	0	0.0170258	0.70303	64.375	0	61.5879	0	0	139.439	0	0.0496559	0	0.360525	0	0.0323275	1.42983
BBS2	0	0	0	0	0.101139	0	17.4355	17.4355	0	0.0206527	0	0	0	0	0	0	0	0.0331106	0	0	13.9754	32.7592	9.89503	18.0983
BBS4	0	0	0	0	0	0	0	0	28.2219	44.527	0	3.03976	77.6023	0	0	4.33538	0	0	0	0	30.4096	37.3695	34.668	49.7552
BBS5	5.0742	0	1.24372	0	0	1.20475	0.55216	0.55216	6.86394	4.947	7.25662	22.691	10.5757	0.070545	0	0.0447877	0.0865645	23.2242	31.5368	27.5375	0.722851	1.10896	0.502431	0.63985
BBS7	0	174.537	55.6224	0	0	0	25.1813	25.1813	7.78794	9.31128	24.4539	0.563927	0.153777	0	0	0	0	0	0	0	1.90435	5.96001	7.80181	9.73213
BBS9	0	0	0	0	0	0	0	0	0	0	0.107083	0	0.0250993	0	0	0	0.905629	0	1.65959	0	6.51401	0.011827	0.350382	0
BBX	0.0510433	14.0022	0	0	14.205	8.51917	22.0233	22.0233	7.22529	10.168	0.733068	2.77694	0	0.0645638	2.44591	0.27765	0	0.221462	0.210555	19.5568	18.2048	20.4945	6.67341	8.44101
BCAM	0	0	0	0	0	0.779467	0.0221867	0.0221867	0	0	0.177562	1.1074	0.710914	0	0	0	0	0	0	0.415624	0.0222842	0	0.0153091	0.053027
BCAN	0	0	0	0	0	0	0	0	0	0.0203102	0.0909786	0.113938	0	0	0	0	0	0	0	0	0	0	0	0
BCAP29	0.0147864	0	0	0	11.396	0	12.0309	12.0309	5.53926	7.49646	0.0532891	0.339366	14.1392	0	38.8408	0	0	0.157113	0.014114	0.0664785	15.219	3.00628	3.76316	5.78966
BCAP31	284.642	1652.72	43.4684	1416.43	539.203	194.195	663.149	663.149	124.901	239.763	829.963	2584.79	744.539	138.801	39.005	61.48	136.797	454.134	13.4014	302.757	405.366	722.495	848.794	564.082
BCAR1	0	0	0.0324517	0	2.18312	0	0	0	0	0.0792115	0.12649	0.444363	0	0	0	0.87763	0	0.0260923	0	0	5.81593	0.153073	0.0125334	0.695727
BCAR3	0	0	0	0	0	14.4049	0	0	0	0	0.150087	0.203904	0	0	0	0	0	0	0	0	5.78927	0.0147378	0	8.13554
BCAR4	0	0	0	0	0	0	0	0	0	0	0.280875	0	0	0	0	0	0	0	0	0	0.0898221	0	0.0736835	0
BCAS1	0	0.068269	1.05321	0	0	0.102714	16.5556	16.5556	7.36594	11.3377	0.567052	1.75647	23.3688	0	0	0.283035	0	5.20462	3.31627	1.98076	4.82464	0.173727	0.0521497	0.156444
BCAS2	0.15013	508.291	0.0805229	0	764.483	108.724	287.63	287.63	1.75707	3.53786	74.8688	3.58345	171.24	347.988	0	276.45	0	0	0	0	104.049	181.303	314.042	370.562
BCAS3	0	0	0	0	0	0.966894	0.515131	0.515131	0	0.0160416	0	0.562474	0	0	15.4011	0.157445	0	1.7236	0	0	2.20082	0.0520367	10.2552	1.17166
BCAS4	0.217082	0	0.0776219	0	0	91.1743	46.7667	46.7667	0	0.653175	23.3178	2.69044	85.163	12.8772	0	129.081	0	0.0759435	0.414467	0.0813394	0.174435	0	0	0
BCAT1	0	0	0	0	0	11.4661	0	0	0.212653	0.0317172	0.00798962	0.39087	0.0102342	0	0	0	0	0	0.00867204	0	0.0342197	0.0249048	0.0150555	0
BCAT2	8.38267	430.379	0	503.349	428.549	94.1692	127.459	127.459	0	1.29121	31.0006	9.06425	142.326	106.858	118.898	0	402.966	49.8927	0.0702506	2.07161	29.8911	65.2387	108.632	35.8637
BCCIP	0.0788005	2.03633	0.0845292	0	133.502	34.6691	72.339	72.339	90.184	127.541	54.9863	5.10949	160.315	5.29196	173.147	95.3533	0	64.8794	0	2.83748	222.068	286.943	89.7096	224.047
BCDIN3D	0.36685	0.330011	0.0294125	157.335	0.130036	0.0735579	0.0182549	0.0182549	10.513	0	0.0548224	1.98118	36.0402	0	0.528708	0	0	0.515138	0.728545	1.95881	9.30986	8.21587	0	0
BCHE	0	0	0	0	0	0	0	0	0	0.0240319	0	0.404445	0	0	0	0	0	0	0	0	0	106.367	0.0152101	46.0677
BCKDHA	0	0	0	133.597	98.7797	1.00192	37.7025	37.7025	46.3483	66.6412	48.8148	2.14005	49.8099	0	21.135	0	0	0	0.806191	0	15.2675	37.6426	8.36613	12.4939
BCKDHB	0.0234741	0	1.1835	0	0	0.143661	0.11268	0.11268	0	1.43452	37.6466	0	0.158665	0	0.131122	0.150807	0	1.5027	1.21	16.6841	21.0479	3.47486	15.2728	4.63437
BCKDK	0	0	0	0	0	12.3508	2.73794	2.73794	1.15527	0	0.210812	0.161099	17.1258	0	0	211.598	0	0	0	0	18.4284	37.2604	57.0336	35.2952
BCL10	316.237	0	0.395981	0	19.616	24.9472	11.9603	11.9603	10.2542	13.0913	0.164918	6.25635	0.607778	0	0	7.02336	0.248385	0.856765	0.183256	0.916079	11.0215	21.8943	15.8817	4.85939
BCL11A	0	0	0	2.43701	0	0	0	0	0.223713	0.0250248	0.105408	0.421304	0.0323115	1.43306	2.56344	0.046067	0	0.993527	4.53924	0	0	0	3.66001	0
BCL11B	0.0695685	0.0150919	0	0	0	0	0	0	1.11166	0.00728601	0.0401147	0.255465	0	0	0.142115	0.0953464	0.138211	0	0.13909	0.0125105	0	0.0236344	0.00448251	0.0053207
BCL2A1	0	0	0	0	0	0	0	0	0	0.315682	0	0	0	0	0	0	0	0	0	0	0	0	0	0.0576325
BCL2	0	0	0	0	0	0	0	0	0	0	0.130665	0.301784	0	0	0	0	0	0.0862524	0.0784548	0.088317	0.00789236	0.0208552	0.0108513	0.00626016
BCL2L10	0	0	0	0	0	0	0	0	0	0	0	0	0	0	0	0	0	0.126544	0	0	0	0.0639996	0	0.0576328
BCL2L11	30.8557	0	30.5194	0	0	0	0.110656	0.110656	0.106582	0	0.0834627	0	0	0	0	0	0	0.220553	0.116058	0.815664	0.176416	0.693982	0.108494	0.0464362
BCL2L12	0	0.0677758	0	0	0	0	0	0	0	0	0.120012	0	0	0	0	0	0	0	0	0	0	0	0	0
BCL2L13	0	0	0	0	0	0.0354293	2.12583	2.12583	0.152445	0	0	0.286989	13.3823	0	0	57.1124	0	0	0	0	19.7504	3.16676	9.67043	21.5561
BCL2L14	0	0	0.0525635	0	0	0	0	0	0	0	0.190248	0.358706	0.220839	0	0	0	0	0	0	0	0.0295308	0	0	0.0234236
BCL2L15	0.707956	0	2.59317	0	0.110704	0.657534	0.600919	0.600919	0.909399	0.452118	1.46239	6.40417	0.525202	2.68645	0	0.0277329	1.76885	7.84619	8.60378	5.70595	0.645184	0.366638	0.135922	0.313656
BCL2L1	0	0	0	0	0	0	4.97255	4.97255	0	0	0.168024	3.60023	0.267676	0	0	63.5034	0	0	0	0	34.9602	51.8794	11.182	33.0957
BCL2L2	0	0	0	0	0	0	14.6307	14.6307	0	0	0	0	0	43.9091	89.9428	20.9529	4.02849e-158	0	0	0	3.15613	0.238115	4.43783	0.387388
BCL2L2-PABPN1	0.0427552	0	0.183456	8.89165	3.49637	4.44846	9.03697	9.03697	0	0.0279872	0.0825579	24.4936	10.5002	86.4157	28.2469	17.808	164.046	4.62207	8.24457	44.6942	19.2641	1.08337	6.43806	24.1368
BCL3	0	0	0	55.6801	0	0	0.0297649	0.0297649	0	0	0.134083	0.546487	0	0	0	1.35445	0	0	0	23.8094	0	0.210661	0	6.61594
BCL6B	0	0	0	0	0	0	0	0	0.435302	0.0162312	0.134043	0.091054	0	0	0	0	0	0.0260216	0	0	0.0149434	0.0131624	0	0
BCL6	0.612156	0	0	0	1.92394	0	0	0	14.5409	21.408	0.137885	0.280078	0.0322215	0	0	0	0	0	1.25656	30.8314	1.96451	3.80292	4.6334	1.97336
BCL7A	0	0.29615	0.102503	0	0	0	0	0	0.13979	0.0977356	0.134523	0.0877209	0	0	0.635812	0.578485	0	0	0.091213	0.29835	1.25272	0.128398	0.356597	4.43088
BCL7B	0	0	0	0	0	0	34.3205	34.3205	0.323379	0	0.296178	0.226337	2.22424	0	0.0860722	15.6418	0	50.2622	0	0	0.148583	0.0327184	0.1596	0.0294635
BCL7C	0	0	0	0	0	0	0	0	0	0	0.567216	0	0	0	0	0	0	0	0	0	0	0	0.10433	0.180565
BCL9	0	0	0	50.3668	0.739058	0.00922202	7.02254	7.02254	2.30147	2.9118	0.0244378	0.0996018	0.0152777	0	0	0	0	0	0.0388359	0	5.24714	0.0359951	0.196652	2.95618
BCL9L	0	0	0.0117248	0	0	0	0	0	0.0639608	0.0190793	0.10743	0	0.012313	0	0	2.28734	0	0.385937	0.0417327	1.58498	6.86376	0.0232081	0.0181133	0
BCLAF1	47.2679	89.7699	0.0135066	16.2261	8.43592	12.2352	50.6024	50.6024	15.8377	21.6715	5.30926	0.46815	1.14912	0	0	0	3.59639	0	1.64668	0	14.7958	33.1315	18.7364	21.4191
BCMO1	0	0	0	0	0	0	0	0	0	0	0	0	0	0	0	0	0	0	0	0	0	0.0196637	0	0.0177075
BCO2	0	0	0	0	0	0	0	0	0	0	0.128756	0.116615	0	0	0	0	0	0.0333269	0	0	0.0191384	0.0168574	0	0
BCOR	0	0	0	0	0	0	62.8267	62.8267	12.8056	21.0378	15.8409	2.02806	12.7996	0.0170212	0	0	0	0	0	0	7.52666	4.18045	1.88567	1.28707
BCORL1	0	0.096768	0	0	0	0	0	0	0	0	0.0214338	0.218396	3.16234	0.105319	0	0.095521	0	0	0	0	0.00716845	1.54064	2.61183	0
BCORP1	0	0	0	0	0	0	0	0	0	0	0	0	0	0	0	0	0	0	0	0	0	0	0	0
BCR	0	0	0	0	0	0	0.322536	0.322536	0.0731083	0.0436176	0.0810479	0.206454	1.06986	0	0	0.0200655	0.0387821	0	2.86227	2.25158	0.199602	1.98311	0.720626	2.41232
BCRP2	0	0	0.0414714	0	0	0	0	0	0.904936	0.0759205	0.497493	0.306802	0.00150286	0	0	0	0	0	0.0369046	2.69423	2.69687	5.6975	7.79672	4.42458
BCRP3	0	0	0	0	0	0	0	0	0.394657	0.0022584	0	0.742969	0	0	0	0	0	0	0	8.19964e-07	0	0.323036	0.782351	0.0644776
BCS1L	0	0	0	0	0	0	30.7131	30.7131	0	0	0.316555	1.74176	59.5185	0	0	0	0	0	0	0	69.2287	67.002	88.0434	61.9311
BCYRN1	27114.3	16307.8	37485.3	77785.7	26469.9	5272.94	17829	17829	9811.76	10912.2	9802.27	120959	1861.59	0	622.776	11.105	1320	58.2948	430.825	1162.88	6021.2	5854.13	3699.59	4499.99
BDAG1	0	0	0	0	0	0	0	0	1.396e-07	1.37779e-08	0.0530598	0.365987	0.0679439	0	0	0	0	0	1.58556e-05	0	1.57512e-06	8.59921e-06	1.3399e-05	0
BDH1	0	225.933	0.0282566	0	0.888888	0.270072	0.853834	0.853834	0.616594	0.638507	0.310701	0.979426	2.19641	0	0	0.428377	0	2.73713	2.16282	2.3099	19.1616	0.411579	12.8126	14.6073
BDH2	0	0	0	0	0	0	0	0	0.354845	0	0	1.2247	0	0	0	0	0	0.0636365	6.54083	78.2113	0	10.2038	12.1341	0.0144933
BDKRB1	0	0	0	2.71514	0	0	0	0	0	0	0	0	0	0	0	0	0	0	0.0724525	0	0.0457389	0.0402876	0	0
BDKRB2	0	0	0	0	0	0	0	0	0	0.0404987	0.0185808	0.530111	0	0	0	0	0	0.0865687	0	0	0.0124285	0.0218945	0.00854404	0.0197164
BDNF-AS1	0.258952	0	0	0	0	0.234782	0.0388441	0.0388441	0	0	0.15554	0	0	0	0	0	0.200961	0.378962	0.931755	0.736794	0.175566	0.266892	0.50404	0
BDNF	0	0	0.0234122	0	0	0	0	0	0.125062	0	0.156269	0.0849057	0.0214882	0	0	0	0	0	0	0	0	0.0162198	0.0304371	0.00911817
BDP1	0	0	0	0	0	13.5213	22.312	22.312	1.64011	2.21645	7.17977	12.573	26.8034	0	20.4898	1.13145	0	0.0397459	1.07735	27.9684	20.5384	28.0386	11.8941	19.2384
BEAN1	0	0	0	0	0	0	0	0	0	0.0180456	0.0248379	0	0	0	0	0	0	0	0.0263152	0	0.172834	0.0146338	0.115244	0.0295409
BECN1	0	0	0	0	94.2762	0.0288787	19.978	19.978	51.8137	71.8268	0.0382635	1.42584	16.5535	0	17.2582	54.9768	0	0.0445693	0	0.047736	117.646	68.7581	78.413	104.198
BEGAIN	0	0	0	0	0	0	0	0	0	0	0	0.122322	0	0	0	0	0	0	0.0317976	0	0	0.0176824	0	0
BEND2	0.0929848	0	0.645918	0	0	0	0.123984	0.123984	0.435303	0.076087	0.0770646	1.16094	0.671096	0	0.84086	0.0686696	0	2.04937	1.16685	0.481756	0.0700496	0.0197437	0.0177135	0
BEND3	0	0	0	1.25486	0	0	3.50414	3.50414	0.223922	0.375724	8.34066	0.234194	0.100583	0	0	0	0	0	0	0	0.00768699	0.0135417	5.25689	0
BEND4	0.00960202	0	0	0	0	0	0	0	0.0561892	0	0	0.141048	0	0	0	0	0	0	0	0	1.30219	0	0.0179029	2.63957
BEND5	0	0	0	0	0	0	0	0	0	0	0	0.807086	0	0	0	0	0	0.0768895	0	0	0	0.0777795	0	0
BEND6	0	0	0	0	0	0	0	0	0	0	0.0297486	0.121247	0	0	0	0	0	0	0	0	0.0198986	0	0.0273587	0
BEND7	0	0	0	0	0	0	0	0	0.220237	0.126609	0.135636	0	0	0	0	0	0	0	0	0	5.36192	0	0	0
BEST1	0	0	0	0	0	0.0455978	0.023124	0.023124	0	0	0.0899381	0	0	0.0421127	3.5079e-15	0	0	0	0	4.23974e-09	7.0027	0.0177505	0.0689711	1.22419e-15
BEST2	0	0	0	0	0	0	0	0	0	0	0.173957	0.354501	0	0	0	0	0	0	0	0	0	0	0	0
BEST3	0	0	0	0	0	0	0	0	0	0.107511	0.027746	0	0	0	0	0	0	0	0	0.0346142	0	0	0	0
BEST4	0	0	0	0	0	0	0	0	0	0.0284902	0.078428	0	0	0	0	0	0	0	1.28796	0	0.0524598	0.0231037	0	0
BET1	53.5235	0	0	0	196.941	75.5563	46.8504	46.8504	31.8779	56.9224	12.6728	0	0	0	0	1.80541	0	0	0	0.032397	18.6384	16.0804	18.4971	47.0795
BET1L	0	0	0	0	0.202199	0	0.587289	0.587289	0.525305	0.0206445	0.168498	0.521159	0	46.6345	0	88.5941	0	0	10.1457	0	23.2074	12.0372	11.0542	25.75
BET3L	0	0	0	0	0	0.309709	0	0	0	0	0	0	0	0	0	0	0	0	0	0	0	0	0.0377389	0
BEX1	266.185	0.169684	0	0	0	168.921	25.6057	25.6057	0	1.14687	30.3307	1.37866	39.0514	0	0	0	0	0	0	0	14.4052	8.03817	21.7242	18.8441
BEX2	0	0	0	0	0	507.569	214.875	214.875	0	7.96093	243.178	4.91437	285.725	0.167187	0	0	0	0	0	0	95.0739	50.9085	159.423	133.315
BEX4	0	0	0	0	0	125.266	88.9854	88.9854	207.955	345.052	196.179	2.26319	76.9149	75.8411	0	0.549925	0.265719	0	0	0	37.4336	0	7.83396	12.8016
BEX5	0	0	0	0	37.5578	27.406	59.9338	59.9338	3.13412	2.80762	0	0	0.678765	0	0	0	0	0	0	0.150522	0.89659	0	0	0
BFAR	0	0.0393286	0	60.185	0	0.0834467	48.9915	48.9915	25.1209	47.5029	0	0.7005	0.025252	0	0	0	10.5347	0.307423	0.224506	0.134719	6.57804	8.07453	10.6415	4.15558
BFSP1	0	0	0	0	0	0	0	0	0	0	0.19765	0.16266	0	0	0	0	0	0	0	0	0	0.0235135	0	0
BFSP2	0	0	0	0	0	0	0	0	0	0.0379068	0.2087	0	0	0	0	0	0	0	0	0	0	0.0307399	0	0
BGLAP	0	0	0	0	0	0	0	0	6.70257e-17	0	0	0	0	0	0	0	794.586	0	0	0	0	8.19213e-11	2.94999e-38	0
BGN	0.0367621	0	0.434295	0	0	0.150141	0.170873	0.170873	0.215124	0.075789	0.235895	0	0.135173	0	0	0	0	1.4112	1.70442	0.165285	0.133282	0.17563	12.093	0.0924989
BHLHA15	0	0	0	0	0	0	0	0	0	0	0	0	0	0	0	0	0	0	0	0	0	0.0870746	0	0
BHLHA9	0	0	0	0	0	0	0	0	0	0	0	0	0	0	0	0	0	0	0	0	0	0	0	0
BHLHB9	15.0805	0	0	0	0	0	0	0	0.806347	0.981597	0.105941	0.0809555	0.178824	0	0	0	0	0	0	0	0.0597903	0	3.88244	0.0105385
BHLHE22	0	0	0	0	0	0	0	0	0	0.0168818	0.0464723	0	0	0	0	0	0	0	0	0.550768	0	0.0136901	0.0106847	0
BHLHE23	0	0	0	0	0	0	0	0	0	0	0	0	0	0	0	0	0	0	0	0	0	0	0	0
BHLHE40	96.3433	0	8.42765	0	29.2889	0	24.897	24.897	0.340551	1.14283	30.0442	0.534258	13.1774	0	0	0	0	0	0	0	9.06614	33.1936	23.2063	6.48181
BHLHE41	0	0	0	0	0	0	0	0	0.134754	0	0.145233	0.338244	1.1933	0.203892	0	0	0	0	0	0	0	0	0.0286211	5.43784
BHMT2	0.478048	0	2.586	0	0	0.374388	0.221851	0.221851	3.22184	0.885132	0.333128	0.603437	0.0411374	0.207856	0.229477	1.11782	0	4.94401	8.50567	3.69463	0.245407	1.76422	0.0743578	0.228517
BHMT	0	0	0	0	0	0	0	0	0	0	0.032314	0.131703	0	0	0	0	0	0	0	0	0	0.0190385	0.014859	0
BICC1	0	0	0	0	0	0	0	0	0	0.0184918	0.0763565	0.311208	0	0	0	0	0	0	0	0	0	0	0	0.0135039
BICD1	0	0	0	0	0	21.1551	0	0	0	0	0	0.441659	0	0	0	0	0	0	0	0	10.2605	0.102152	0	0.0465156
BICD2	0	0	0	1.3341	0	0	0.356724	0.356724	11.171	18.0316	0.120928	0	0.0840026	0	0	0	0	0	0	0	11.0917	8.94816	0.0781334	2.43078
BID	0	0	0	209.422	0	3.87103	2.25519	2.25519	0	0.0280156	0.0385608	0	0.192857	0	0	0	0	0	0	0	0.951976	6.03285	5.06446	1.28927
BIK	0	0	0.118409	543.967	157.108	0	58.9468	58.9468	85.2644	127.387	183.292	13.7817	242.233	0	0	0	0	0	0	0	10.7768	18.809	16.2348	2.1634
BIN1	0	0	0	0	0	0	0	0	0	0.0289021	0.159125	0	0.0497394	0	0	0	0	0	0	0	0.217312	0.0937519	3.31112	0
BIN2	0	0	0	0	0	0	0	0	0	0	0	0	0	0	0	7.6442	0	0	0.0391664	0	0	0	0.0169986	0
BIN3	0	0	0	0	0	0	0	0	14.3713	18.2084	0.169338	0	0	0	0	0	0	0	0	0	16.9427	12.7542	0.893863	0
BIRC2	0	0	22.0649	0	0	21.6769	1.77312	1.77312	0.680814	0.137082	0.104822	0.0854452	0.0262125	0	0.422414	23.5815	38.2824	0	0	4.70765	15.1027	9.14021	13.2648	16.8289
BIRC3	0	211.141	47.6042	0	0	0	0	0	0.143673	0.0129951	0	0.225396	0.0138292	0	0	0	0	0	0	22.5143	1.73861	1.52488	0.00508593	0
BIRC5	0.0329916	120.119	0	216.44	239.447	0	0	0	0.193061	1.35519	39.9134	1.01751	0	0	0	0	0	0.0374263	0	0	0.0817902	0	0	0.090922
BIRC6	8.1933	0.540332	0.113995	0	0	13.6468	13.4285	13.4285	2.98494	4.54938	0.0382983	0.273163	0.418999	0	0	11.0855	0	0	1.45054	0	8.53378	4.44797	3.13471	6.31682
BIRC7	0	0	0	0	0	0	0	0	0	0	0.278916	0	0	0	0	0	0	0	0	0	0	0	0	0
BIRC8	0	0	0.0485886	0	0	0	0	0	0	0	0.244861	0	0	0	0	0	0	0	0	0	0	0	0	0.0216522
BIVM	17.585	0.194038	0.184214	0	0	0.729181	0.0824323	0.0824323	9.74951	17.4622	0.0816939	1.09306	0.433342	0	0	0.04413	0	2.19184	2.7542	4.63275	0.0794828	6.66546	0.0372856	1.70975
BIVM-ERCC5	0	6.2279e-10	1.76481e-59	0	0	0	0	0	3.96269	5.84302	0	0	1.95031e-07	0	0	0	0	0	7.40658e-175	0	0	2.29597e-11	1.0375e-13	0.803172
BK250D10.8	0	0	0	0	0	0	0	0	0	0	0.113967	0	0	0	0	0	0	0	0	0	0.0381158	0	0	0
BLCAP	8.76533	36.2145	0	0	0	21.732	42.9369	42.9369	0	1.44236	31.4671	3.24809	84.4612	0	44.6292	0	0	0	0	0.962917	52.9307	43.5654	89.6103	31.1558
BLID	0	0	0	0	0	0	0	0	0	0	0	0	0	0	0	0	0	0	0	0	0	0	0	0
BLK	0	0	0	0	0	0	0	0	0.201961	0	0.12438	0	0	0	0	0	0	0	0	0	0	0	0	0.0164978
BLM	0	0	0	0	35.4082	0	0	0	0.111443	0	0	0.0699331	0	0	0	0	0	0	0	0.107027	0	0	0	0.00910357
BLMH	0	0	139.601	0	0	0	0	0	0	0	0	0	0	0	0	0.736971	0	0	0	0	2.27608	30.7841	31.0161	14.9829
BLNK	0	0	0	0	0	0	0	0	0	0	0	0	0.0598475	0	0	0	0	0	0	0	0.292729	14.8904	0	0.135444
BLOC1S1	684.769	0	0	0	858.767	10.4817	312.568	312.568	0	0	0.657277	21.4643	692.189	0	473.798	39.1097	0	29.1241	0	0	290.207	125.102	0	164.818
BLOC1S1-RDH5	6.58066e-142	0	0	0	96.8445	35.7759	9.18585e-131	9.18585e-131	0	0	0	0.748145	0.115444	0	9.18751e-195	0	0	2.1903e-87	0	0	5.86425e-228	4.65972e-101	0	7.58358e-123
BLOC1S2	0	0	46.6347	0	0	0.323236	115.637	115.637	36.8048	60.2121	0.848333	29.6538	101.76	0	103.586	0.0754015	0	0.0492692	0	0	9.76136	2.49202	30.9652	50.254
BLOC1S3	1.67996	81.5496	0.0747523	0	0	0.141453	0.159782	0.159782	25.9442	30.4619	0.0973353	0.135772	5.96743	0	2.30265e-05	0.110399	0.0162114	1.47082	3.90594	2.6644	1.47708	20.2229	9.36034e-08	5.44478
BLVRA	0	437.062	0	0	190.529	145.128	81.8608	81.8608	0	2.3356	68.1858	98.2672	2.75016	0	339.078	125.47	0	20.9907	43.1162	0	138.977	42.5157	135.491	178.01
BLVRB	0	219.366	0	0	8.90695	317.592	175.206	175.206	51.7347	93.9166	303.14	17.1599	957.81	659.935	94.3572	0.405693	0	0	0.120578	207.576	336.956	467.42	175.027	558.269
BLZF1	0	50.5402	0	0	0	0.503751	27.5123	27.5123	27.3795	35.9357	122.566	0.715885	0.0878465	0	0	0	0	0.24551	1.7493	1.31477	25.9884	30.9629	4.19992	45.1043
BMF	0	0	0	0	0	0	0	0	0	0	0.130736	0.333025	0	0	0	0	0	0	0	0	0	0	0.00834923	0
BMI1	0	0.000201131	0	9.39934e-06	36.1462	4.37561e-06	0.431749	0.431749	0.00041749	9.90787e-06	0.207049	1.52039e-05	3.38413e-06	0	3.26046e-06	0	0	0	0	0	1.93984e-06	2.16263e-06	1.41526e-06	2.08963e-06
BMP10	0	0	0	0	0	0	0	0	0	0.117181	0	0	0	0	0	0	0	0	0	0	0	0	0	0
BMP15	0	0	0	0	0	0	0	0	0	0	0	0	0	0	0	0	0	0	0	0	0	0	0	0
BMP1	0	0	0	0	0	0	0	0	0.190076	0	0.117066	0	0	0	0	0	0	0	0	0.0365099	0.0783043	0	0	1.21139
BMP2	0	0	0	0	0	0	0	0	0.490712	0	0.0251843	0	0	0.212138	0.117102	0	0	0	0	0	0	0	0.0347417	0
BMP2K	0	0	0	0	0	0	0	0	0	0.0149649	0	0.491292	0	0.169227	0	0	0	0.575797	0	0	0	0.531977	0	0
BMP3	0.0647438	0.108	0.176838	0.000389084	0.335177	0.123876	0.37546	0.37546	0.531008	0.276373	0.0660966	0.385743	0.0872658	0	0.218068	0.0966064	0.410667	4.54281	4.50861	1.35588	1.38701	0.0524263	0.043394	0.0214664
BMP4	0	0	0	0	0	0	0	0	0	0	0.258961	0.197893	0	4.02305	0	0	0.167289	0.0565569	0	0.0605754	0	0	0	0
BMP5	0	0	0	0	0	0	52.0487	52.0487	0	0.0548358	0.037738	0	0.0471851	0	0	0	0.650113	0	0	0	0	0	0	0
BMP6	0	0	0	0	0	0.756496	0	0	0	0	0	0	0	0	2.39057e-222	0	0.498814	11.1649	0	4.30794	9.33261e-146	0.0241667	0	0.0240853
BMP7	1.35368	0.0903013	1.55879	1.20515	0.287918	2.11157	0.645657	0.645657	0.79454	1.11851	1.98722	1.02077	0.433037	0.151562	0.011546	0.203706	4.82635	20.8455	16.7169	12.2759	0.571279	0.299174	0.141532	0.349164
BMP8A	0.0303753	0	1.88986	0.543334	6.18875	0.268517	0.336146	0.336146	1.0665	0.228659	0.12657	0.334627	0.171092	0.0384212	0	7.48891e-11	0.801482	2.91668	12.5981	1.55342	0.0395891	0.0819203	0.0269564	0.0222093
BMP8B	4.80645e-175	0	0.0495009	0	0	0.188892	0.138831	0.138831	0	0	0.0838809	0.182489	0.728192	0	0.0322203	0	0	0.338987	2.22403	0.518675	0	0.0368624	0	0
BMPER	0	0	0	0	0	0	0	0	0.150823	0	0	0	0	0	0	0	0	0.0270478	0	0.0289696	0.0155327	0	0.010678	0
BMPR1A	0	0	1.08735	0	0	5.07115	10.8464	10.8464	0.141231	0.0157983	0.130468	0.886256	0	0	0	0	0	0	0	0	0.0727243	0.0384341	5.43942	3.54182
BMPR1B	0	0	0.0164926	0	7.54071	0	11.882	11.882	0.719762	1.86187	0.0277047	0	0	0.194473	0	14.1988	0	3.32371	0.102731	11.5264	6.56013	13.3031	26.3453	4.45379
BMPR2	0.0471017	0	0.305115	0.310336	8.74546e-06	1.21939	0.148553	0.148553	0.294455	0.0691936	0.108444	0.0609914	0.0159463	0.650672	8.28473e-05	0.00182059	0.391519	0.820543	6.71907	3.25085	10.7316	6.79179	3.80686	3.57617
BMS1	4.66117	0	0.213967	0	0	8.98502	4.76788	4.76788	3.64293	6.88747	2.17347	191.668	0.051871	0	0	0	0	0.0440673	0.0101015	0.0236658	5.2333	8.79004	1.26617	3.17253
BMS1P4	0.294147	0.250363	4.33394	0	0.985978	1.66177	0.590681	0.590681	9.04703	5.33174	1.34545	10.2984	3.41733	1.69834	0.0767628	2.58083	0.0751005	30.9843	32.8257	24.0962	0.769447	1.29911	1.22457	3.49648
BMS1P5	18.9374	1.09301	5.82914	4.87638	6.50571	39.6882	6.44048	6.44048	17.8485	16.7411	2.38939	8.0235	25.8369	1.72779	1.94843	4.19828	2.1658	58.6791	40.8029	38.2669	4.90912	2.26117	0.649814	3.30039
BMX	0	0	0	0	0	0	0	0	0	0.104689	0	0.522025	0	0	0	0	0	0	0	0	70.5085	56.3125	11.2936	7.57718
BNC1	0	0	0	0	0	0	0	0	0.109319	0.0366859	0.0168315	0	0	0	0	0	0	0	0	0	0.0225168	0.00991662	0	0
BNC2	0	0	0	0	0	0	0	0	0.189389	0	0.0233276	0.118846	0.0291875	0	0	0.010396	0	0	0.024714	1.39684	0.0156036	0.0171799	0.0107268	0.0123766
BNIP1	0	0	0	439.931	0	0	48.8465	48.8465	70.4768	115.857	0	0	0	0	0	0	0	0	0	0	33.1143	61.064	21.5453	14.3175
BNIP2	0.0356019	0.337906	0	0	0.057063	0.581021	20.1869	20.1869	0	0.116523	1.18683	0.26147	0.240638	0	0.0497164	0.228721	0	0	0	20.6087	2.55323	20.9018	5.39842	14.2445
BNIP3	0	0.587649	0	0	0	157.335	53.3476	53.3476	1.08694	0.202644	26.1069	2944.77	0.209246	77.532	193.154	295.143	210.265	0	2.12777	0	418.88	1337.26	2440.79	649.114
BNIP3L	0.024984	0	0	0	125.099	118.312	3.49288	3.49288	12.5733	17.7935	1.64323	0.917447	32.8172	0	81.1867	0	0	0	0.0238486	0	90.1749	107.186	271.15	104.918
BNIPL	0.509406	0	0.77074	0	0	2.69132	1.59183	1.59183	3.46955	1.73661	0.609604	2.48458	1.14038	0	0.0587899	2.23352	0	12.6804	10.5695	19.733	0.306996	0.581973	0.109011	0.164351
BOC	0	0	0	0	0	0	0	0	0.14778	0.019837	0.104014	0.222564	0	0	0	0	0	0	0	0	0	0.0107243	0.00837006	0
BOD1	0	0	0.0576212	0	0	0.438398	25.7846	25.7846	0	0.0351618	0.193588	0.887637	0.0605121	0	0	0	0	0	0.0512772	0	11.9131	1.2268	1.73614	9.98556
BOD1L	0	0	0	0	4.07274	2.13953	8.0056	8.0056	7.0385	9.74003	0.466489	13.3382	0	0	0	0	0	0	4.45555	9.62442	1.53135	4.23679	5.78177	1.73631
BOD1P	0	0.0710492	0.0562102	0	0	0.142529	0.172927	0.172927	0	0.0514512	0.0472116	0	0	0.132561	0	0	0	0	0.0250096	0.0294489	0.110528	0	0	0.100194
BOK-AS1	0	0	0	0	0	0	0	0	0	0	0	0	0	0	0	0	0	0	0	0	0	0	0	0
BOK	0	0	0	0	0	0	0.123679	0.123679	7.84033	8.70284	0.12381	0.126154	4.79891	0	0.527715	0	0	0	0	0	2.07038	0.0547088	0.128096	2.08561
BOLA1	0	0	0	0	0	0	0.0756649	0.0756649	29.5174	45.8133	0	0	0	0	0	0	0	0	0	0.141763	2.8119	15.1953	1.88081	0.482244
BOLA2	0	0	0	0	0	0	0	0	0	0	0	0	0	0	0	0	0	0	0	0	0	0	0	0
BOLA3	0	1183.81	0	934.257	366.535	135.026	357.186	357.186	379.989	484.501	203.83	20.3762	585.155	1340.64	310.146	1.70041	0	0	49.2993	0	273.793	115.97	170.823	268.929
BOLL	0	0	0	0	0	0	0	0	0	0	0.0288564	0.117611	0.0360803	0	0	0	0	0	0	0	0	0	0	0
BOP1	0	0.051477	0	0	0	18.8718	8.58807	8.58807	0	0	0.205236	3.9036	0.042769	0	0	0.121953	4.00702	0.039843	0	0	8.83173	0.261992	1.27405	8.83824
BORA	0	0	0	223.039	57.9526	0	0.0198342	0.0198342	2.04135e-133	0	0.0315056	0.35783	0	0	0	0	0.12438	0	0	0	0	0	0	0.821603
BPESC1	0	0	0	0	0	0	0	0	0.145583	0	0.112074	0	0	0	0	0	0	0	0	30.8433	0	0	0	0
BPGM	155.417	229.101	0	241.106	109.098	0	1.09547	1.09547	1.21994	0.0567107	0.293484	0	0.264206	0	0	1.01286	0	0	2.48864	0	5.43401	58.1815	3.67086	11.5849
BPHL	0	0	0	0	0	0	0	0	0	0.160426	0	3.39218	90.3499	0	40.6414	0	0	0	0.47766	0.262215	45.602	85.3103	74.6454	28.5269
BPI	0	0	0	0	0	0	0	0	0.587298	0	0	0	0	0	0	0	0	0.0526636	0	0	0	0	0.0207899	0
BPIFA1	0	0	0	0	0	0	0	0	0	0	0	0	0	0	0	0	0	0	0	0	0	0	0	0.0480617
BPIFA2	0	0	0	0	0	0	0	0	0	0	0	0	0	0	0	0	0	0	0	0	0	0.0515471	0.0402311	0
BPIFA3	0	0	0	0	0	0	0	0	0	0	0	0	0	0	0	0	0	0	0	0	0	0	0.0428051	0
BPIFA4P	0	0	0	0	0	0	0	0	0	0	0.2228	0	0	0	0	0	0	0	0	0	0	0	0	0
BPIFB1	0	0	0	0	0	0	0	0	0.3164	0.0353929	0	0	0	0	0	0	0	0	0	0	0	0.0287014	0	0
BPIFB2	0	0	0	0	0	0	0	0	0	0	0.13147	0.178612	0	0	0	0	0	0	0	0	0.058626	0	0	0
BPIFB3	0	0	0	0	0	0	0	0	0	0	0	0	0	0	0	0	0	0	0	0	0	0.0349697	0.0272929	0
BPIFB4	0	0	0.0448396	0	0	0	0	0	0	0	0.0376614	0.460492	0	0	0	0	0	0.043868	0	0	0	0	0	0.0199816
BPIFB6	0	0	0	0	0	0	0	0	0.832256	0	0	0	0	0	0	0	0	0	0.0678847	0	0.0428555	0	0	0
BPIFC	0	0	0	0	0	0	0	0	0	0.0607022	0	0	0	0.0586483	0	0	0	0	4.95724	0	0	0	0	0
BPNT1	0.0729704	0	0.117414	0	0	0.124049	3.26188	3.26188	0.213504	0.191063	0.295851	1.07183	14.18	0	0	0.292995	0	5.66683	6.40833	26.8205	23.0435	2.30473	21.6004	51.0839
BPTF	29.6123	0.116387	29.5775	0	0.11321	0	15.8266	15.8266	7.77618	10.716	0.118793	2.07137	4.08177	0	0	0.0124055	0	0	0.479448	0	7.03125	4.68656	7.24417	4.49072
BPY2B	0	0	0	0	0	0	0	0	0	0	0	0	0	0	0	0	0	0	0	0	0	0	0	0
BPY2	0	0	0	0	0	0	0	0	0	0	0	0	0	0	0	0	0	0	0	0	0	0	0	0
BRAF	0	0	0	0	0	8.98549	0	0	0.17574	0	0.13529	0	0	0.11396	0	0	0	0	0	0.236291	3.98175	1.37099	0.298611	0
BRAP	0	0	0	0	0	0	12.178	12.178	0	0	0.116473	0.0791184	0.0485433	0	0	54.156	0	0	2.96156	0	2.50603	8.37193	0	0.0411971
BRAT1	0	0	0	0.0655471	0	0	0	0	0	0	0.10565	0	0	0	14.5329	0	0	0.0615296	0.363785	0	9.5226	0.0155615	0.0242907	0.0560538
BRCA1	0.380516	0.0321018	2.13374	0.0260575	0	0.0158494	0.554435	0.554435	0.554195	0.126571	0.981261	0.175139	0.133336	0.0299472	0	0.0374352	0.0361769	3.35452	8.4979	5.34845	0.0832107	1.87339	0	2.29262
BRCA2	0	0	0	0	1.95085	0	0	0	0.0430944	0.00482059	0.0199052	0.243384	0	0	0	0	0	0.00772809	7.67781e-07	0.00961629	0.0133144	5.29304	0.0213571	0.0105609
BRCC3	0	0	0.0333165	0	0.504231	0	9.34127	9.34127	44.9156	61.3485	37.6564	0.608399	7.98154	0	0	0.0498829	0	0	0.0296472	0	28.362	46.9466	12.4489	21.1101
BRD1	0	0	0	0	0	2.23781	0	0	0	0.0611986	0.0842338	0.274651	0	0	0	5.91618	0	0.0196224	0	0	3.30171	4.00003	0	1.34967
BRD2	5.45126	0	1.17123	0.0612514	0	2.02987	1.03524	1.03524	68.928	99.2532	2.39217	157.13	13.486	0	18.0564	6.07205	0	0.196492	0.679661	34.0277	22.733	23.4049	25.9566	20.8583
BRD3	0	15.0695	5.22933	0	3.7912	0	3.77899	3.77899	0.266183	0.0149107	0.0696082	2.11579	1.63977	0	1.2069	3.63806	0	0	0.260518	0.340845	0.681503	5.30351	1.23545	0.14496
BRD4	0	0.0251982	47.8054	0	10.3602	7.87131	0.17809	0.17809	0.489383	0.428893	3.29853	22.7256	0.921671	0	0	6.17064	0	29.1567	0.425752	0	2.90519	7.10744	3.03827	1.08114
BRD7	0	4.93346	0.188781	0	0	0.0265824	18.892	18.892	1.22066	0	0.15856	3.16304	57.2966	0	5.13567	0	0	0.335241	0	0	12.2358	8.50198	0.276591	5.10189
BRD7P3	0	0	0	0	0	0	0	0	0	0	0.131489	0.133979	0	0	0	0	0	0	0	0	0.0439761	0	0.0151158	0
BRD8	0	0.0368372	6.3643	0	31.9626	0.767075	0.321494	0.321494	0	0.0873796	0.589321	0.532084	0	0	0	47.3099	0	0	4.07772	2.995	14.8265	31.5891	1.87712	11.4697
BRD9	0	0	0	0	0	2.24783	0.0959619	0.0959619	0	0	0.261506	0.226594	1.8026	0	0	0	0	0	0	0	1.02856	0.807936	0.354054	0.273036
BRDT	0.0706035	0	2.04489	0.0526213	0	0.128027	0.0564847	0.0564847	0.618284	0.0308109	0.742143	0.540137	0.0795366	0	0.197189	0	0	2.2722	1.86487	1.42844	0.129675	8.56717	0.0702022	4.99921
BREA2	0.166433	0	8.17879	4.98146	0.621957	1.09617	0.853534	0.853534	2.6241	2.54571	1.86745	1.44465	0.585623	0.643428	0.00449838	2.58133	20.6462	29.5536	36.7564	47.2392	1.05342	0.514156	0.306281	0.289305
BRE	0.0544611	296.262	0	0	106.497	0	0	0	35.4417	62.6009	0.0736025	2.79989	145.897	0	0	0	0	3.8018e-05	0	0	16.3378	148.978	48.2078	68.9753
BRF1	0.0327635	0	0	0	0	0	0	0	0.30227	0	0.231705	0.632271	2.73633	0	0	0	0	0.0900477	0	0	0.825434	0.0991029	0	2.9158
BRF2	0	169.78	0	0	0	0	0	0	0	0	0.16524	0.168368	0	0	0	0	0	0	0	0	9.3368	6.44859	18.9385	0
BRI3BP	0	0	0	0	0	0	0	0	0	0	0.347343	0	0	0	0	0	0	0	0	0	0	1.67808	0.0319439	0.0737144
BRI3	0	0	0	0	58.4599	23.7526	7.68054	7.68054	48.4334	38.9349	0.659144	0.515136	5.37307	0	264.462	7.88578	0.870939	0	1.60719	14.3512	78.8887	22.3924	35.291	24.4609
BRIP1	8.79797	1.53515	11.1356	0.405104	0.425745	2.57193	1.85929	1.85929	10.0833	2.00933	1.76521	10.1544	1.14647	0.498584	0.115896	0.596173	3.91808	39.1639	43.9937	33.9505	1.08404	1.60285	4.24615	1.15759
BRIX1	0	186.332	156.505	796.248	611.53	143.996	225.602	225.602	29.3002	74.1233	517.751	12.4463	368.111	0	0.107571	0	0	0	0	203.054	84.4443	204.535	119.709	128.659
BRK1	241.533	256.618	0	0.189424	814.998	278.249	504.617	504.617	342.568	507.089	211.433	26.7545	439.49	1001.19	0	283.019	649.576	154.267	42.9454	0.0952324	577.752	369.348	888.736	514.965
BRMS1	0	0	0	0	0	0	40.6738	40.6738	0.418653	1.35674	0	3.43921	0	0	0.624418	0	0	0.0750847	4.16374	0	24.8058	42.7904	48.9468	30.0095
BRMS1L	0	0	0	0.0773621	0	0	0	0	0.20247	0.7927	13.4046	1.65171	33.4425	0.48141	0.0483168	2.72296	1.50368	0.472036	0.363306	0	12.0314	9.1098	0.0143346	29.2251
BROX	0	0	0	0	0	0	0	0	6.52508	7.37204	0	5.1183	0	0	0	0	0	0	0	0	14.6831	5.09038	3.07207	23.986
BRP44	206.255	62.92	0.181196	876.393	260.224	23.53	259.419	259.419	310.846	465.876	339.677	22.8953	722.278	2146.47	498.642	421.351	804.919	0.800491	17.6539	42.7263	583.103	353.417	745.439	698.321
BRP44L	0	520.601	173.512	0.730633	125.7	192.058	0	0	0	8.41343	204.421	0	0	0	0	0	0	0	12.5825	0	79.5598	56.8369	52.3471	46.1842
BRPF1	0	0	0	0	0	0	0	0	0	0.0538274	0.102904	10.5364	0.0205817	0	0	0	0	0	0	0.0205353	0.0688313	4.899	0.408995	0.0798683
BRPF3	0	0	0	0.569548	0	0	0	0	0.0828116	0.0370536	0.0382505	0.0519661	0.271013	0	1.83785	2.81836	0.0439295	0.0445522	2.51252	0	0.0255854	0.0450722	0.0644922	5.16148
BRS3	0	0	0	0	0	0	0	0	0	0	0.184101	0	0	0	0	0	0	0	0.0650207	0	0	0	0	0
BRSK1	0	0	0	0	0	0	0	0	0	0.0374721	0	0.525531	0	0	0	0	0	0.0300376	0	1.57642	0	0	0.0118583	0
BRSK2	0	0	0	0	0	0	0	0	0.146113	0	0	0	0	0	0	0	0	0	0	0	0	0.0132542	0	0
BRWD1	0	0	13.2266	0	0	0	1.77275	1.77275	0.252402	1.26751	33.1013	0.489529	1.60208	0	0	0.247076	0	0	1.17885	0	21.6332	8.33277	16.3352	11.4625
BRWD3	2.9557e-07	0.019016	0.02928	0.206501	0.0669019	0.0190747	0.150733	0.150733	0.0847997	0.262299	0.0650426	0.580015	11.6059	0.0186852	0.0365381	0	0	0.543717	0.465279	0.177372	0.0400029	0.0244204	0.0246423	0.0345515
BSCL2	0	0	0	0	61.8785	1.74546e-06	47.9982	47.9982	104.753	180.799	0.145308	0.316998	43.9157	276.069	43.0003	0.535998	847.676	0.147228	5.22371	0	281.321	495.357	293.7	500.635
BSDC1	0	0	0	0	0	6.64206	4.27576	4.27576	11.1914	21.1816	0.111818	0.680767	44.523	0	0	0	0	0.0364784	0	0.319078	11.9302	14.6656	7.26825	24.2363
BSG	132.39	181.043	0	0	172.954	76.922	47.1314	47.1314	266.311	72.2555	182.602	5.83519	277.212	253.407	184.401	101.245	22.6813	0.0623523	8.84814	63.5783	138.729	375.012	220.076	143.729
BSN-AS2	2.11539	0.0377329	1.83474	0.383747	0.0550174	0.504197	0.736598	0.736598	0.930782	1.03381	0.597459	1.39424	0.1598	0.264195	0	0	0.319664	8.28769	7.00094	5.77488	0.2934	1.14285	0.235477	0.211871
BSN	0	0	0	0	0	0	0	0	0.0917578	0.0136855	0.0800562	0.0575801	0.0176642	0	0	0	0	0.0109699	0.00498908	0.00587465	0.00314994	0.0138726	0.0129926	0.00499701
BSND	0	0	0	0	0	0	0	0	0	0.0462293	0	0	0.0795587	0	0	0	0	0	0	0	0	0	0	0
BSPH1	0	0	0	0	0	0	0	0	0	0	0	0	0	0	0	0	0	0	0	0	0	0	0	0
BSPRY	0	0.0520773	0	0	0	0	9.93267	9.93267	0	0	0.0346049	3.38496	56.0749	0.0485819	0	0	0	0	3.5197	48.1794	0.439791	10.8465	3.56439	0
BST1	0	0	0	0	0	0	0	0	0	0.042244	0	0.236982	0	0	0	0	0	0	0	0	0	0	0	0
BST2	0	0	0	0	0	0	0.0672235	0.0672235	0	0.0733374	0.201883	0	0	0	0	0	0	0	0	0	0	0	0	0
BSX	0	0	0	0	0	0	0	0	0	0	0	0.607196	0	0	0	0	0	0	0	0	0	0	0	0
BTAF1	0	0	2.5593	0	0	0	0	0	0.423073	0.954399	0.021713	0	0	0.0304829	0	0	0	0	0	0.0135435	3.67447	6.6202	9.00086	6.04801
BTBD10	0	0	5.79178	0	0	0	25.6168	25.6168	24.0626	21.9781	0.0966473	1.18172	0	320.077	3.84478	0.172286	0	0	0	0	23.4451	28.7177	20.1172	17.571
BTBD11	0	0	0	0	0	0	0	0	0	0.00970191	0.0834606	0.511347	0	0	0	0	0	0	0	2.50452	0	0.0419606	0.0092306	0
BTBD16	0	0	0	0	0	0	0	0	0	0	0	0	0	0	0	0	0	0	0	0	0	0	0	0
BTBD17	0	0	0	0	0	0	0	0	0	0	0	0	0	0	0	0	0	0	0	0	0.0336681	0	0	0.0267053
BTBD18	0	0	0	0	0	0	0	0	0	0	0.0782627	0.318977	0.0326182	0	0	0.0465042	0	0	0	0	0.0174497	0	0	0
BTBD19	0	0	0	0	0	0	0	0	0	0.0788062	0	0	0	0	0	0	0	0	0	0	0	0.0319533	0	0
BTBD1	0	0.0372415	0	0	0	0	12.5915	12.5915	0	0.0719183	0.0247467	0.537937	0.252697	0	0	0	14.4103	0	0	0	17.9951	0.176424	8.876	8.8628
BTBD2	0	0	0	0	0.164027	0	0	0	0	0	0.122938	0	0	0	0.905089	0	0	0	0	0	0.82232	0.0724314	0.0847961	0.0163064
BTBD3	0	0	0	0	0	0	0	0	0	0.0772347	0.0680355	0	0	0	0	0	0	0	0.0180201	0	0.011377	0.010021	5.42015	0.00902414
BTBD6	0	0	0	0	0	0	0	0	0	0	0.135534	0	0	0	0	0	0	0	0	0	11.079	0.051261	8.58813	10.788
BTBD7	0	0.0135437	4.95033	56.1703	0	0	17.0646	17.0646	2.22119	4.77314	0.0737966	0.366801	0.0784822	0	0	0	0	0	0.362316	0	7.00752	0.373748	0.00413833	3.84965
BTBD8	0	0	0	0	7.85758	0	0	0	0	0	0.0596883	0.486546	14.7768	0	0	0	0	0	0	0	0.1597	5.064	0	0
BTBD9	0	5.60835	0.15021	0	0	0.0360591	1.93299	1.93299	0.0581806	0.0981286	0.143973	0.194727	0.456233	0	0	0	0	0	0.0379623	0.0433254	2.27105	0.665026	4.73918	0.427819
BTC	0	0	0	0	0	0	0	0	0.430631	0	0	0	0	0	0	0	0	0	0	0	0	0.078127	0	0
BTD	0	0	0	0	22.9788	11.1631	41.1793	41.1793	0	0.231719	3.46845	0.324975	0.0498473	0	0	0	11.9502	0	0	0	7.76004	22.1028	54.9966	26.2495
BTF3	124.953	360.281	173.371	592.893	577.354	843.536	709.86	709.86	352.416	609.896	2112.54	32.3493	1078.61	650.214	1056.39	862.793	672.121	229.506	199.371	264.464	662.736	549.769	713.425	859.731
BTF3L4	0	157.963	0	3.80078	35.8171	58.0462	243.401	243.401	13.9604	23.5715	0.327065	11.0672	43.6316	0.0537174	0	78.1679	11.8665	1.51675	72.0397	33.5108	37.9885	47.6481	86.9904	77.7296
BTF3P11	0.37773	0	0	0.422287	0.605429	1.28428	0.113323	0.113323	0	0	0.850816	0.693538	3.19141	0.238893	1.31871	0.303337	0	0	0.90165	0	0.341462	0.20051	0.156493	0.270845
BTG1	0.036795	0	23.8006	0	37.4789	30.0497	28.966	28.966	60.6118	88.4065	2.03882	0.743141	14.2175	0	15.5432	0	0	0	28.9586	98.2229	28.04	21.3679	18.9866	29.4437
BTG2	10.7081	0	0	0	50.752	45.096	5.85351	5.85351	86.1116	136.705	0.532698	0.603091	0	0	0	0	0	0	8.52846	0	0.0593861	14.9253	8.76382	9.81346
BTG3	0	0	0.0635495	0	0	4.87478	0	0	0	0	0	0	0	0	0	0	0	0.559567	0	0.0665917	25.8391	21.9951	4.20367	12.1408
BTG4	0	0	0	0	0	0	0	0	0	0	0	1.14252	0	0	0	0	0	0	0	0	0	0	0	0
BTK	0	0	0	0	0	0	0	0	0.200199	0.0447891	0.0616477	0.376888	0	0	0	0	0	65.272	0	0	0	0	0	0.0163539
BTLA	0	0	0	0	0	0	0	0	0	0	0.0246407	0.105471	0	0	0	0	0	0	0	4.22946	0	0.0152465	0	0.0549193
BTN1A1	0	0	0	0	0	0	0	0	0	0.0610922	0.0560582	1.02815	0	0	0	0	0	0	0	0	0	0.0165139	0.0257773	0
BTN2A1	47.206	0	0	0	10.5899	0	17.4467	17.4467	21.4777	24.8676	0.718924	42.2073	0	0	0	0	0	0	0	0	11.3179	0.0677705	0.265202	4.49131
BTN2A2	0	0	0	0	0	0	0	0	0	0	0.0269399	0.4392	0	0	0	0	0	0	0	0	7.19271	0.0634891	8.17496	0.0248508
BTN2A3	0	0	0.0255272	0	0	0.0747729	0	0	0.657048	0.878116	0.00252787	0.398056	0	0	0	0.0580333	0	0.0893806	0.445481	0.370584	0.0217945	0	0.0149698	0.0204614
BTN3A1	0.107152	0	0	0.269533	53.1554	0	0	0	0	0.160323	0.10861	0.442663	0	0	0	0	0	0.340161	6.72528	0.784114	0	0.137024	0	0.0128051
BTN3A2	0.0243841	1.02609	0	0	0	0.167888	0.16257	0.16257	0	0.19314	0.0282746	0.921728	0.305221	0.0308432	0	0.156656	0	2.58486	1.23411	0.74112	1.73424	0.0690351	0.94975	0.141043
BTN3A3	0	0	0	0	0	0	0	0	0	0.0251532	0	0.502862	0	0	0	0	0	0	0	1.03856	0	0	0.0126073	16.3296
BTNL2	0	0	0	0	0	0	0	0	0	0	0	0	0	0	0	0	0	0	0	0	0.0852693	0	0	0
BTNL3	0	0	0	0	0	0	0	0	0	0	0.0331811	0	0	0	0	0	0	0	0	0	0	0	0	0
BTNL8	0	0	0	0	0	0	0	0	0	0	0	0	0	0	0	0	0	0	0	0	0	0	0	0
BTNL9	0	0	0	0	0	0	0	0	0	0	0.0450201	0	0	0	0	0	0	0	0	0	0	0.0265245	0.0103508	0
BTRC	0	0	0	0.414928	0	0.886945	0	0	0.0829497	0	0.0510871	0.208217	0	0	22.2902	0.142298	0	0.550847	0	4.20645	1.19613	2.8896	5.69664	0.149418
BUB1B	0	36.4778	0	0	3.84247	0	0	0	0	0	0.692021	13.2477	0	0	0	0	0	0	0.0444347	0	0.0420806	0.0494205	0.0192857	0.044504
BUB1	0.0249688	0	0	0	37.0588	0	0	0	0	2.01036	46.7025	0.091689	0	0	0	0	0	0	0.0238342	0	0.0300953	0.742236	0	0.0119357
BUB3	0	293.169	0.103517	398.629	490.819	95.9347	128.13	128.13	48.7849	104.441	144.827	7.47772	208.137	0	0	10.3196	0	123.945	0	0	107.383	182.425	109.814	55.0942
BUD13	0	158.967	0	0	0	0	0	0	0	0.0336896	0.976221	0	0.0579784	0	0	0	0	0	0	0.308538	7.84737	0	0.683034	1.45197
BUD31	476.461	0	0	977.736	641.235	120.154	296.944	296.944	290.755	490.687	501.427	16.5104	429.299	9.89641	0	879.827	0	0	2.8717	27.3811	165.038	64.2102	198.836	163.851
BVES	0.0839567	0.0213432	0.338671	0	0.0252298	0.11894	0.198854	0.198854	0	0.536049	0.102119	0.416209	0.162138	0	0	0	0	1.2062	1.02203	0.832004	3.92769	1.91366	0.117803	0.120939
BYSL	0	0	0	0	0	0	0	0	0.269809	0.935616	3.36485	3.0476	85.1825	0	0	176.985	0	0	0	0	16.672	1.71325	4.89012	24.156
BZRAP1	0	0	0	0	0	0.0306486	0	0	0.0924357	0	0.122038	0.0896507	0	0	0	0	0	0	0	0	0.0135924	0.0119658	0.00467437	0
BZW1	0.0288021	115.593	93.0306	3.08999	140.755	0	409.948	409.948	147.492	17.4314	7.28881	35.8274	64.1601	0.241722	152.12	139.613	0.357639	0	2.06243	2.75221	299.934	632.371	414.278	284.747
BZW2	0	0	115.695	0	0	46.4769	10.604	10.604	0.314332	0.775323	1.93716	1.23283	0	0	0	0	0	0	51.3288	0	109.667	95.0865	119.406	134.494
C10orf103	0.0620551	0	0	0	0	0	0.0558515	0.0558515	0.363134	0	0.201277	0.933876	2.40563e-09	0	0.779914	0	0	5.6006	2.99141	2.02276	0.0560969	0.0329407	0.117834	0.390924
C10orf105	0	0	0	0	0	0	0	0	0.123965	0	0.135342	0	0	0	0	0	0	0	0.0174595	0.0205745	0.0227852	0	0.00868009	0
C10orf107	0	0	0	0	0	0	0	0	0	0	0	0	0	0	0	0	0	0	0	0.0883254	0	0	0	0
C10orf108	0	0	0	0	0	0	0	0	0.279512	0.0204646	0.228476	1.01505	0	0	0	0	0	0	0.0298428	0	0.0188409	0.0497863	0.0129523	0.0228328
C10orf10	0	0	0.0475938	0	0	0	0	0	0	0.0580857	0.119924	0	0	0	0	0	0	0	0	0	0	0	0	0
C10orf111	14.8879	0	1.11149	0	0	0.0371495	0.0327635	0.0327635	0	0	0.25386	0.603225	0	0.0689797	0	0	0	2.46101	0.280316	1.64874	0.0667911	0.0589894	0.0226029	0
C10orf113	0	0	0	0	0	0	0	0	0	0.143737	0.890287	0	0	0	0	0	0	0	0	0	0	0	0	0
C10orf114	0	0	0	0	0	0	0	0	0.26996	0	0.0415646	0	0	0	0	0	0	0	0	0	0.0278022	0	0.0191127	0
C10orf116	251.083	889.631	0	0	0	0	0	0	0	0	0	0	0	0	0	0	0	0	78.7904	0	0	0	0	0
C10orf118	0	0	1.14909	0	0	0.156748	4.59685	4.59685	14.9968	20.142	0.0610845	0.398341	0.0152752	0	0	38.8957	0	0.170755	0	0	3.01541	0.0863741	4.42157	8.96073
C10orf11	0	0	0	0	0	0	0	0	0	0.0783472	0.107837	1.31854	0	0	0	0	0	0	0.114267	0	0.144263	0	0	0
C10orf120	0	0	0	0	0	0	0	0	0	0	0.43135	0	0	0	0	0	0	0	0	0	0	0	0.0793394	0
C10orf122	0	0	0	0	0	0	0	0	0	0	0	0.842301	0	0	0	0	0	0	0	0	0	0	0	0
C10orf125	0	0	0	0	0	0	0	0	0	0	0.131545	0	0	0	0	0	0	0	0	0	39.8272	0	3.44349	0
C10orf128	0	0	0	0	0	0	0	0	0	0	0.828019	0	0	0	0	0	0	0	0	0	0	0	0	0
C10orf129	0	0	0	0	0	0	0	0	0	0	0	0.20039	0	0	0	0	0	0	0.0520931	0	0	0	0	0.339117
C10orf12	0	0	0	0	0	0	0	0	0.111007	0.0124174	0.0512738	0.0696592	0.0213698	0	0	0	0	0.0199072	0	0	0	0	7.08891	0
C10orf131	0	0	0	0	0	0	0	0	0	0.055456	0	0.622197	0	0	0	0	0	0	0	0	3.11443	0	0	3.32078
C10orf136	0	0	0	0	0	0	0	0	0	0	0	0	0	0	0	0	0	0	0	0	0	0	0	0
C10orf137	0	0	23.3606	0	0	0	0	0	0	0	0.0678323	0.276466	0	0	0	0	0	0	0	0	0.805541	0.0449608	0.00779769	0.198393
C10orf140	1.11282	7.96846e-05	13.6205	0.00223185	0.0958567	0.418703	5.42967	5.42967	0.734837	0.362262	0.494252	1.83033	0.200049	0.706794	0.0342121	0.1311	0.171095	6.53634	3.83155	6.39765	0.152558	0.195221	0.0938751	0.0529356
C10orf18	13.1901	5.13063	25.3089	0	10.4687	42.4459	9.7858	9.7858	20.4837	30.7025	0.105713	2.58515	16.5222	2.90639	0	0.0157039	0	0	0.41999	0.0109898	0.995844	0.0207611	0.182289	1.10772
C10orf25	0	0	0	0	0	15.8233	0	0	0	0.0358402	0.0739957	0	0.0308398	0	0	0	0	0	0	0	0.0164984	0.014532	0.0226837	0.0130864
C10orf26	0	0	0	0.0471487	34.5431	12.4611	0	0	0	0	0.0759968	0.0774342	0	0	1.64963	0	0	0	0.184038	0	12.5434	0.124377	25.2138	16.3197
C10orf27	0	0	0	0	0	0	0	0	0	0	0	0	0	0	0	0	0	0	0	0	4.21054	0.0316985	0	0
C10orf28	0	0	0	0	0	2.2455	0	0	0.304313	0	0	0	0.058583	0	0	0	0	0	0	0	0.0156701	14.9895	0.0107724	6.59999
C10orf2	0	0	0	0	0	0	23.436	23.436	0	0	0.0939569	0.862864	0.0588221	0	0	0	0	0	0	0	0.474457	0.110872	0.0624009	0.179719
C10orf32-AS3MT	2.4048e-06	0	2.3055e-06	0.115212	1.06383e-21	0.5294	0.341006	0.341006	1.1655e-12	0.181069	2.10926e-06	0	2.63311e-06	1.48934e-23	0	0	8.97115e-06	2.29469e-06	2.12053e-06	3.36947	0.522962	0.0814251	0.0160363	7.45455
C10orf32	1.04847	0.100093	6.7605	126.221	107.553	34.3884	31.5497	31.5497	54.9451	68.2063	0.456339	6.50592	2.53443	214.809	1.08242	0.474255	0.458314	11.2254	11.0874	60.0333	47.7222	45.5402	43.2121	28.9325
C10orf35	0	0	0	0	0	0	18.7552	18.7552	11.6048	13.2285	0.0850829	0.346774	0	0	0	0	0	0	0	0	32.8377	3.85988	67.8407	13.0008
C10orf40	0	0	0	0	0	0	0	0	0.598234	0	0.0460539	0	0	0	0	0	0	0	0	0	0	0	0	0
C10orf44	0	0	0	0	0	0	0	0	0	0	0.0430353	0	0	0	0	0	0	0	0	0	0	0	0	0
C10orf46	7.24509	16.0267	4.66896	0.116759	34.7739	0.593417	0.769659	0.769659	2.4939	2.69661	0.568982	4.3756	12.6622	1.44808	0.0689779	0.169769	0.0361287	18.429	11.9243	9.02565	4.80944	19.4353	2.22819	6.57043
C10orf47	7.76364	0	0	0	0	0	0	0	0	0	0.0948457	0	0.0296472	0	0	0	0	0	0	0	0.0158604	0.0279402	0.0218065	0.842881
C10orf53	0	0	0	0	0	0	0	0	0.77347	0	0.119088	0	0	0	0	0	0	0	0	0	0	0	0	0
C10orf54	0	0	0	0	0	0	0	0	0	0.0235954	0.0649535	0.330916	0	0	0	0	134.554	0.0189137	0	0.0202576	0	0	0.0224008	0.0172308
C10orf55	0	0	0	0	0	0	0	0	0	0	0.159001	7.61801e-31	0	0	0	0	0	0	0	0.0801726	0	7.60232e-30	5.9334e-30	4.14342e-124
C10orf57	0	0	0	124.121	123.844	68.0992	209.073	209.073	14.7299	29.5698	11.539	1.95532	58.8393	0	0	0	0	0	0.0430206	0	56.0661	50.848	54.4889	52.194
C10orf58	0.926772	0	0.278362	327.369	291.342	0.82553	42.6553	42.6553	1.34978	0.606656	11.8461	3.61398	127.511	482.065	0	0.578857	78.048	7.92853	74.3152	6.9363	0.171425	0.461516	17.2039	28.4043
C10orf62	0	0	0	0	0	0	0	0	0	0	0	0	0	0	0	0	0	0	0	0	0.0478099	0	0	0
C10orf67	0	0	0	0	0	0	0	0	0	0.0393601	0.0812629	0	0	0	0	0	0	0	2.81247	0	0	0	0.049823	0
C10orf68	0	0	0	0	1.88927	0	0	0	0	0	0	0	0	0	0	0	0	0.171807	0	0	0	6.06334e-17	0	0
C10orf71	0	0	0.0173818	0	0	0	0	0	0	0.0194528	0.162215	0.485936	0	0	0	0	0	0	0.0154672	0	0.0805924	0.0157749	0.00671318	0
C10orf76	0.0670497	0.114605	4.39966	0.00808459	3.77098e-07	0.348172	0.246262	0.246262	1.24679	0.217029	0.122926	0.551432	0.149443	0.0068705	0.0657531	0.000636244	0.47402	5.40094	3.45899	3.46181	2.37503	0.224421	13.3	5.18052
C10orf81	57.0794	0	0	0	0	0	0	0	0	0.0177024	0.0243655	0	0	0	20.1349	0	0	0	0	0	0.0268834	0.0765636	0	0
C10orf82	0	0	0	0	0	0	0	0	0	0.136463	0	0	0	0	0	0	0	0	0	0	0	0.0553315	0	0
C10orf88	0	0	0	0	0	0	0	0	1.67145	2.97284	0.0257347	0	0.0321769	0	0	0	0	0	0	0	12.7898	0.545836	3.73942	4.57401
C10orf90	0	0	0	0	0	0	0	0	0	0.0187426	0	0	0	0	0	0	0	0	0	0	0.0172556	0.0455971	0	0.027374
C10orf91	0	0	0	0	0	0	0	0	0	0	0	0	0	0	0	0	0	0	0	0	0	0	0	0
C10orf92	0	0	0	0	0	0	0	0	0	0	0.0250652	0	0	0	0	0	0	0.0291953	0	0	0	0.0295354	0	0.0132986
C10orf93	0	0	0	0	0	0	0	0	0	0	0.0536462	0.218647	0	0	0	0	0	0	0	0	0	0	0	0
C10orf95	0.0650962	0	0	0	0	0	0	0	0	0.0524392	0	0	0	0	0	3.35687e-25	0	0	0	0	0.687573	2.09685e-25	3.03812e-17	2.17603e-21
C10orf96	0	0	0	0	0	0	0	0	0	0.0360558	0	0	0	0	0	0	0	0	0	0	0.0331952	0	0.0228202	0
C10orf99	0	0	0	0	0	0	0	0	0	0	0	0	0	0	0	0	0	0	0	0	0	0.0700508	0.0546727	0
C11orf10	1899.54	1521.29	0.426643	1020.9	856.771	1111.29	565.346	565.346	430.571	590.989	662.933	3820.68	492.852	1951.94	1256.33	2596.04	1526.01	297.775	303.524	0	836.285	858.645	1279	1131.79
C11orf16	0	0	0	0	0	0	0	0	0	0	0.188118	1.32455	0	0	0	0	0	0	0	0	0	0	0.0199602	0
C11orf1	0	0	0	0	0	55.2748	0.190487	0.190487	0	0	0	0	0	45.3195	0	0.254666	0	0	0	0	105.43	111.314	166.682	102.495
C11orf20	0	0	0	0	0	0	0	0	0	0	0	0	0.515357	0	0	0	0	0	0	0	0	0	0	0
C11orf21	0	0	0	0	0	0	0	0	0.976935	0.109281	0.150415	0	0	0	0	0	0	0	0	0.0469123	0.0251525	0.0886199	0.0172912	0
C11orf24	0	0	0	0	0	1.56363	0	0	5.83941	8.46325	0.03909	0	0	0	0	0	0	0	3.02336	16.5321	14.1978	21.3495	6.43499	9.37428
C11orf2	0	0	0	0	0	27.8523	3.94251	3.94251	0.208967	0	0.0965216	0.524527	8.36744	6.09781	0	0	0	0.0374758	0	29.2609	5.35868	13.4777	7.50085	13.4683
C11orf30	7.21528	0	0	0	2.88496	0	0.242069	0.242069	0.181602	0.0304713	0.111842	0	0.03496	0	0	0	2.07121	0	0	0	5.84454	0.164735	0	1.95076
C11orf31	0	374.089	0	3.20944	2.66393	10.9936	3.44507	3.44507	63.2186	97.916	67.3858	0.832261	7.40421	0.0955587	0.316495	62.7311	113.975	6.66021	2.23572	0.424609	73.4384	116.378	108.139	79.1965
C11orf34	0	0	0.132137	0	0	0	0	0	0	0	0.0554919	0.22617	0	0	0	0	0	0.064639	0.0587953	0	0	0.0326942	0.0255169	0
C11orf35	0	0	0	0	3.42534e-09	0	0.752488	0.752488	0.254424	0	0	0	0	0	0	0	0	0.0456283	0	0	0	0	0.0285004	0.0207834
C11orf36	0	0	0	0	0	0	0	0	0	0	0	0.381323	0	0	0	0	0	0	0.0495638	0	0	0.0275613	0	0
C11orf40	0	0	0	0	0	0	0	0	0	0	0	0	0	0	0	0	0	0	0	0	0	0	0.0758122	0
C11orf41	0	0	0	0	0	0	0	0	0.126633	0.00472178	0.0324953	0.185419	0	0.00912405	0	0	0	0	0	0	0.00869433	0.00382906	0.00597695	0.00344814
C11orf42	0	0	0	0	0	0	0	0	0	0	0.0790121	0	0	0	0	0	0	0	0	0	0	0	0	0
C11orf45	0	0	0	0	0	0	0	0	0	0	0	0	0	0	0	0	0	0	0	0	0	0.0127814	0	0.0115099
C11orf46	0	200.634	0	0	129.121	0	0	0	0.615425	3.82074	80.0201	0.386193	1.4217	0	163.238	0	0	0	0	0	23.1972	19.7068	4.81461	43.2598
C11orf48	0	24.7117	0	3.69692e-15	64.8103	63.6222	58.2644	58.2644	41.4517	66.7029	44.2156	0	1.1534e-12	331.144	387.389	0.82957	0	0	0	233.816	107.178	96.7071	112.201	193.273
C11orf49	0	4.22503	84.8387	0	107.025	0	5.85022	5.85022	4.79636	6.15264	0	0.226509	0	0	0	0	4.58663	0	0	0	11.0186	58.4846	1.00881	1.33275
C11orf51	0.122733	377.188	0	0.271562	0	0	0	0	0	20.3743	437.521	0	0	754.524	0	250.271	0	13.5389	0	0	103.613	61.824	19.3076	78.9499
C11orf52	0	0	0	0	0	20.9985	50.2014	50.2014	82.375	133.721	4.87978e-08	3.27102	127.552	394.767	0	0.565198	0	0.577092	0	0	26.9872	0.336246	3.24435	0.467277
C11orf53	0	0	0	0	0	0	0	0	0	0	0	0	0	0	0	0	0	0	0	0	0	0	0.0402786	0
C11orf54	88.8263	0	0.040409	0	0	0	2.55412	2.55412	0	0	0	0.414991	0	0.00217441	0	4.77968	0	0.204682	1.94179	0.302621	25.2009	17.5369	16.8084	37.0228
C11orf57	26.7027	0	0	0	39.6561	0	16.9615	16.9615	30.8886	39.5343	0.0996762	0	0	0	30.4418	0	0	0	0	0	1.85191	6.51761	15.5043	3.06125
C11orf58	15.306	183.264	22.0412	418.332	235.244	3.35957	130.813	130.813	35.9888	47.3399	74.2883	19.9547	52.2047	6.06928	9.77262	2.21153	8.05471	60.2053	59.9783	62.6572	115.367	73.3662	136.728	120.741
C11orf61	0	0	0	0	0	4.37771	0	0	0	0	0	5.53608	0	0	0	0	0	0	0	0	0	0.021629	0	0
C11orf63	0	0	0	0	0.238386	0.269697	0	0	0.580226	0.0324524	0.0446675	1.13783	0.0558494	0	0	0	0	1.24871	2.93419	0.891619	0	0.0322958	0	0.0957716
C11orf65	0	0	0	0	0	0	0	0	0	0	0	0	0	0	0	0	0	0	0	0	7.48289	0	0	0
C11orf66	0	0	0	0	0	0	0	0	9.08779	22.9143	0.232759	0.237163	0	0	0	0	0	0	0	0	0	0	0.0267572	0
C11orf67	39.7996	0	0	0	199.732	0	76.9118	76.9118	0	0	0	1.00793	71.1179	0	0	0	245.391	0	0.262112	0	68.4827	22.7296	25.7	32.0146
C11orf68	0	0	0	302.553	0	0	24.7232	24.7232	0	0	0.247085	0	0	0	0	279.787	0	0.0639284	0	0	23.8767	0.172541	30.7576	3.61317
C11orf70	40.6779	0.0559948	1.2847	0	0	0.0280822	0.223013	0.223013	0.241664	0.493083	0.292366	0.454949	0.139568	0	0	0.0663279	0	2.34036	3.27201	5.61673	0.373322	0.0657657	0	12.868
C11orf71	0	0	0	0	0	88.2262	0	0	8.7019	21.1716	0	2.04774	172.754	0	0	0	0	0	0	0	12.4345	106.367	67.8459	37.7634
C11orf73	0	0	0	0	0	116.192	30.2389	30.2389	0.693338	8.37763	156.734	0	0	304.885	85.8724	3.23393	0	0	0	0	171.665	87.1897	106.187	116.036
C11orf74	0	0	0	0	0	0	0	0	0	0	0	0	0	0	0	0	0	0	0	0.15028	12.326	0	94.926	94.5099
C11orf75	0	60.9672	0	0	0	0	3.52466	3.52466	0	2.58679	72.7487	3.5298	0	0	0	11.4931	0	0.112099	2.44714	0	124.356	112.823	105.047	110.534
C11orf80	0.0777225	0.421533	0.0833734	0	0	7.66343	0	0	11.143	14.169	0.0350132	0.489271	0.0437782	0	0	1.99729	0.965076	0.570964	4.45154	5.0233	0.0234932	0.0206698	0.0161002	0.252472
C11orf82	0	0	0	191.851	0	0	0	0	0	0	0.0441757	0	0	0	0	0	0	0	0	0	0	30.7249	0.0101567	0.0117189
C11orf83	0.0943264	0	0.0505922	105.031	0	0.384851	2.4337	2.4337	1.65594	5.24834	85.5772	0.692759	22.6337	0	9.18272	0.075749	2.4889	0.494963	0.85541	0.159039	12.017	7.21027	18.2634	9.32242
C11orf84	0	0	0	0	0	0	1.63106	1.63106	0.274262	0	0.042227	0	3.06228	0	8.37746	0	0	0	0.0894794	0	0.0847358	0.0248789	0	0
C11orf85	0	0	0	0	0	0	0	0	0	0	0	0	0	0	0	0	0	0	0	0	0	0	0	0
C11orf86	0	0	0	0	0	0	0	0	0	0	0.529405	0.616489	0	0	0	0	0	0	0	0	0.101176	0	0	0.0401258
C11orf87	0	0	0	0	0	0	0	0	0.0840538	0	0.0388243	0.158237	0	0	0	0	0	0	0.0137108	0	0.0086564	0	0	0
C11orf88	0	0	0	0	0	0	0	0	0	0.105691	0.581892	0	0	0	0	0	0	0	0	0	0	0	0	0
C11orf91	0	0	0	0	0	0	0	0	0	0	0	0	0	0	0	0	0	0	0	0	0	0	0	0
C11orf92	3.73246	0.3163	35.7675	0.0695457	0	0	0.0653202	0.0653202	2.54819	3.63431	0.252215	0.171326	0.140157	0.0196714	18.069	0	0	8.58454	0.920388	2.04516	7.19805	30.748	14.2522	33.5132
C11orf93	0	0	0	0	0	0	0	0	0	0	0	0.749723	0	0	0	0	0	0	0	0	0.0820277	14.6461	0.648488	0.975956
C11orf94	0	0	0	0	0	0	0	0	0	0	0	0	0	0	0	0	0	0	0	0	0	0	0	0
C11orf95	0	0	0.213527	0	0	0	0.00918744	0.00918744	0	0	0.165548	0	0.0172492	0	0	0	0	0.0160685	0.0146159	0	0	0.00812802	0.0126874	0
C11orf96	0	0	0	0	0.23485	0	0	0	0	0	0	0.269029	0	0	0	0	0	0	0	0	0	0.0388897	0	0
C11orf9	0	0	0	0	0	0	0	0	0.34786	0.00972787	0.0836861	0	0.0167413	0	0	0	0	0	0	0	0.0358249	0	0	0
C12orf10	0	411.824	0.174745	133.31	0.13055	0	93.3943	93.3943	32.8876	44.0396	0.440311	0	0.091756	0	3.98097	0	0	0	0	0	57.5787	7.17725	71.9777	1.79102
C12orf11	0	87.3655	0	0	73.0879	10.0195	0.427792	0.427792	0	3.07243	74.7818	0.109087	0.903566	0	0	0	0	0	0	0	30.0412	1.10385	85.1308	34.4078
C12orf12	0	0	0	0	0	0	0	0	0	0	0.026901	0	0	0	0	0	0	0.0313337	0	0	0.0359877	0	0	0
C12orf23	0	0	42.6461	0	0	60.2598	0	0	0.456758	0.885622	2.95366	1.43313	31.3617	0	0	0	0	0	0	0.55564	35.8601	27.1252	12.5147	2.26357
C12orf24	0	0	0	0	0	0	0	0	3.99153	12.7122	144.42	3.21446	162.639	0	0	0	0	0	0	0	38.5865	89.3311	82.391	8.88081
C12orf26	0	0	0	0	0	0	0	0	0	0	0.348938	0.3294	1.37969	0	0	0	0	0	0	0	6.29689	1.34506e-65	5.51201e-86	12.68
C12orf29	0	0	0	8.6889	2.82468	14.9974	75.9408	75.9408	0.993704	5.69375	71.3309	0.339764	6.04543	0	0	0	0	0	0	0.0693323	29.2839	14.6035	25.5052	54.1545
C12orf32	0	0	8.83382	0	168.632	5.59985	23.3574	23.3574	6.42238	9.81685	93.3343	0	0.913601	0	0	0	0	0.322319	0.395792	0.258915	52.1718	0.106613	64.4009	24.1085
C12orf33	0	0	0.0440349	0	0	0	0	0	0	0.0268712	0	0	0	0	0	0	0	0	0	0	0	0	0	0
C12orf34	0.0280474	0	0	0	0	0.209794	5.06553	5.06553	1.31302	1.70744	0.10108	0.720958	0	0	0	0	0	8.32981	0	14.6593	0.016903	0	0	0
C12orf35	0	20.8564	0	0	0	0.548071	9.70496	9.70496	0.159881	0.0178845	0.0246162	2.50822	8.92576	0	0	0	0	0	0.0912785	0.0153544	1.76181	2.59606	4.99181	3.70914
C12orf36	0	0	0	0	0	0	0	0	0	0	0.0247475	0	0	0	0	0	0	0	0	0	0.0331068	0	0	0
C12orf37	0	0	0	0	0	0	0	0	0	0.0448447	0.123449	0	0	0	0	0	0	0	0	0	0.0412868	0.0363661	0	0
C12orf39	0	0	0	0	0	0	0	0	1.27141	0	0.195754	0	0	0	0	0	0	0	0	0	0	0	0	0
C12orf40	0	0	0	0	0	0	0	0	0	0	0	0	0.0358308	0	0	0	0	0	0	0	0	0.0168839	0	0
C12orf41	80.9507	0	0	0	0	15.0383	46.5567	46.5567	79.9451	111.933	62.2581	2.21734	0	0.477358	0	0	0	0	3.63853	0	45.806	43.8325	17.8868	9.86799
C12orf42	0	0	0	0	0	0	0	0	0	0	0	0	0	0	0	0	0	0	0	40.4144	0.0443093	0	0	0
C12orf43	0.0487755	0	0.773343	0	0	0.78374	0.000924623	0.000924623	1.68489	0.8904	0.491051	1.28643	80.0594	0.00170994	0	0.00569916	0	5.13641	2.04647	1.76414	20.334	31.1169	8.42965	27.9027
C12orf44	0	0	0	0	102.407	1.21522	42.617	42.617	111.57	178.066	0.314374	6.27839	209.564	0	0	0	0	160.723	0	0.711814	14.9243	21.9796	38.029	24.7317
C12orf45	0	788.501	0	0	0	0	62.2927	62.2927	0	0	0	1.44681	0	0	22.2829	0	1297.05	7.44454	0	0.442971	50.3381	23.0059	88.0635	85.9765
C12orf47	0	85.9534	40.4104	0	0	0	0	0	0	0	0.0713465	2.24192	59.13	0	0	0	0	0	0.302189	71.8773	9.72883	23.7538	23.7224	45.6248
C12orf48	0.0286226	0.623621	0	7.35976	135.978	0	0	0	0	0.131152	1.65045	0.525531	0	0	0	0	0	0	0	0	0.0172496	0	8.22966	0.944278
C12orf49	0	0	0	0	0	0	0	0	1.12457	1.78211	0	0	0	0	0	0	0	0	0	0	0	2.78834	5.17517	0.459321
C12orf4	0	0	0	0	0	0	14.2421	14.2421	0	0.596445	15.1465	0.418244	3.38731	0	0	0	0	0	0	0	0.0137281	21.1246	18.1293	1.85113
C12orf50	0	0	6.06155	0	0	0	0	0	0	0	0.0494289	0	0	0	0	0	0	0	0	0	0	0	0	0
C12orf51	0	0	0.344419	0.450207	0	0.292341	2.19426	2.19426	2.80238	3.50881	0.0784492	0.819326	0.00613048	2.78779	3.52613	0.611822	0	0.00571077	1.79729	0.103981	1.17738	0.892623	0.16684	0.408415
C12orf52	0	0	0	0	0.0840142	0	0	0	0	1.44109	45.7152	0.769928	0	0	0	0	0	0.550103	0	0	1.23198	7.03959	4.58212	11.9519
C12orf53	0	0	0	0	0	0	0	0	1.22553	0	0.339642	0.15381	0	0	0	0	0	0	0	0	0.0252426	0	0	0
C12orf54	0	0	0	0	0	0	0	0	0	0	0.108309	0.441439	0	0	0	0	0	0	0	0	0	0	0	0
C12orf56	0	0	0	266.543	0	0	34.8901	34.8901	106.466	164.084	0	0	0	0	0	0	0	0	0	0	0	0.0937529	0.0246326	0.113685
C12orf57	48.5808	0	0	0	369.473	719.995	381.712	381.712	0	13.5152	233.076	16.0556	322.892	0	352.094	0	398.882	238.171	0	309.99	739.257	199.987	739.665	401.172
C12orf59	0	0	0	0	0	0	0	0	0.559241	0.0208525	0.0750958	0.116979	0	0	0	0	0	0.00389174	0.30776	0.000711999	0.0383962	4.4135e-06	0.0259814	2.90845e-07
C12orf5	2.52545	0.753162	6.37345	0.703318	39.7596	22.3196	1.38954	1.38954	8.25854	11.7901	0.568918	1.94936	20.4538	0.0867299	0.0898051	1.35412	1.32565	10.7628	15.4378	10.7923	6.89355	5.25777	3.5484	14.355
C12orf60	0	0	0	0	0	0	0	0	0	0	0	1.96781	98.802	0	0	0	0	0	0	0	0	0	20.8692	0
C12orf61	0	0	0	0	0	0	0	0	0	0	0	0.612951	0	0	0	0	0	0	0	0	0.0670633	0	0	0
C12orf62	0	287.704	0	993.859	776.274	263.047	769.255	769.255	159.004	301.553	564.374	101.302	727.621	847.684	8.39983	362.783	0	22.209	2.97076	0	595.008	435.79	707.314	641.602
C12orf65	0.0586506	169.731	0.575229	0	1.23064	26.8689	0.321756	0.321756	114.013	169.547	0.431556	5.17883	3.305	2.15418	3.76945	0	0	17.7278	26.2031	16.6799	26.0258	40.1573	16.7635	28.33
C12orf66	0.0343686	0	0	0	0	38.7484	0	0	5.02795	9.15642	0.092896	0.126206	6.23344	0	0	0	0	0	0	0	14.5816	16.9303	3.30341	2.41506
C12orf67	3.30074	0	0.00394022	0	0.350561	0.0743635	0.196852	0.196852	0	0.28634	0	0	0.216537	0	0	0	0	2.41056e-05	0.317759	0.00013162	0.0329528	0	0	0.079194
C12orf68	0	0	0	0	0	0	0	0	0.450354	0	0.104009	0	0	0	0	0.0618027	0	0	0	0	0	0	0	0
C12orf69	0	0	0	0	0	0	0	0	0	0	0.156195	0.477457	0	0	0	0	0	0	0	0	0	0.0230065	0	0
C12orf70	0	0	0	0	0	0	0	0	0	0.0504712	0	0.283135	0	0	0	0	0	0	0	0	0	0	0	0
C12orf71	0	0	0	0	0	0	0	0	0	0	0.292095	0	0	0	0	23.2577	0	0	0	0	0	0	0	0
C12orf73	0	268.748	0	0	48.4866	8.61183	0	0	132.686	197.079	0.548099	0	0	0	0	0	0	0.05804	0	0.0621638	38.3283	34.6703	73.8	52.3703
C12orf74	0	0	0	0	0	0	0	0	0	0	0.0448564	0	0	0	0	0	0	0	0	0	0.120016	0	0	0.0951962
C12orf75	0	0	0.684168	0.792258	0	32.1902	21.7283	21.7283	0.414696	0.231942	0.702339	0	0	0	0	0	0	0	0	0	3.2031	4.06274	0.176159	5.65724
C12orf76	0	0	0	0	0	0	0.794187	0.794187	0	0.247548	6.72931	0	0	0	0	0	0	0.04961	0	0	0	15.33	9.4789	0
C12orf77	1.45132	0.085558	2.57217	0	0	0.444055	0.472624	0.472624	0	0.0413053	0.257328	0.764412	0.497593	7.00806e-06	0	0.101347	1.37116	3.15607	4.51151	6.73653	0.190246	0.167551	0.235284	0.457553
C13orf15	0	0	0	0	0	0	0	0	0	0	0	0	0.205233	0	0	0	0	0	0	0	0	0	0	0
C13orf16	0	0	0	0	0	0	0	0	0	0	0	0.59878	0	0	0	0	0	0	0	0	0	0	0	0
C13orf26	0	0	0	0	0	0	0	0	0	0	0.186882	0	0	0	0	0	0	0	0	0	0	0	0.0429671	0.049576
C13orf27	0	0	0	0	0	0	56.3561	56.3561	71.3134	102.564	0	0.319649	0	0	0	0	0	0	0.0830996	0	15.528	0.277243	0	21.9287
C13orf30	0	0	0	0	0	0	0	0	0	0.034799	0.0239487	0.0976082	0	0	0	0	0	0	0	0	0	0	0	0
C13orf33	0	0	0	0	0	0	0	0	0	0	0	0.414991	0	0	0	0	0	0	0	0	0	0	0	0
C13orf35	0	0	0	0	0	0	0	0	0	0	0.182113	0.296897	0	0	0	0	0	0	0.115769	0	0.0243628	0.0214592	0	0
C14orf101	0	0	0	0	0	39.5242	0	0	0.474876	0.0132801	0.127951	0.372494	6.62779	0	0.708267	0	0	0	0	0	0.880304	0.0107693	0.588358	0.116375
C14orf102	0	27.8108	0.0232092	25.2044	0	5.29656	6.93248	6.93248	8.10512	11.4153	5.1854	0.496572	2.94942	0	0	0	0	0	0.268487	0	5.34744	1.57355	0.735146	0.662092
C14orf105	2.37665	0.484826	10.4231	0.307315	3.48842	2.07013	1.11474	1.11474	12.27	0.827941	0.887755	3.49805	1.27159	1.16036	2.57224	0.916845	4.22634	24.8631	41.1187	20.0084	0.722317	0.453883	0.0810648	0.254139
C14orf109	0	0.158372	0	0	4.31481	0.317703	125.731	125.731	144.223	211.101	515.45	0	0	39.4477	0	0	0	0	114.634	22.0601	112.638	85.3768	102.977	62.4787
C14orf118	42.8234	0	0	191.905	0.934044	15.4883	23.9979	23.9979	30.9809	55.3752	70.6973	0	0	0	0	0	0	0	0	0	3.21247	0.0193731	1.24023	0
C14orf119	1.68693	0	0	122.234	98.0882	63.2941	23.0078	23.0078	2.01088	3.98175	7.80144	4.2258	157.833	0	0.741615	0	0	0	0.328021	0.386478	69.2413	11.8027	54.9659	37.4656
C14orf126	10.2521	0.00415047	13.4525	0.390294	1.51111	1.76699	1.80478	1.80478	17.2485	28.5204	2.41893	7.67087	2.43824	0.807834	0.326974	0.698503	5.73857	37.575	33.003	17.8964	2.1075	35.9626	43.8107	15.8159
C14orf128	0	0	0.246055	0	0	0	0	0	0.447424	0.100099	0	1.40384	0	0	0	0	0	0	79.8519	0	13.1324	0.0405869	12.0056	15.2045
C14orf129	0	159.839	0	0	90.3289	7.57431	41.639	41.639	11.6396	25.2591	0.0398244	0.649253	44.5655	0	0	0	0	0	0	0	25.9456	21.0467	64.7714	18.2556
C14orf132	0.238277	8.00286e-05	0.377149	0	0.240184	0.0482296	0.061555	0.061555	0.217852	0.021727	0.156371	0.707171	0.202382	0.000219756	0.000263453	0.133462	0.105239	1.54293	1.09664	1.35489	0.198089	0.0724783	2.08014	0.108534
C14orf135	0	0	0	0	24.8892	2.85387	1.84227	1.84227	2.19741	4.26545	16.0606	0.567793	0.0497673	0	0.400999	0	0	0	0	0	46.6319	34.7542	38.9208	19.1645
C14orf142	0	0	0	0	134.837	0	19.1866	19.1866	29.6862	44.9665	0	0	0.190875	0	0	0	0	0	0	0	29.5298	35.2838	45.661	12.2509
C14orf148	0	0	0	0	0	0	0	0	0.291694	0	0.0449109	0	0	0	0	0	0	0	0	0	0	0	0.0619544	0
C14orf149	0	0	0	0	0	16.4133	0	0	0.409411	1.00754	0	0	4.01958	0	0	0	0	0	0	0	0	0.0371386	0	19.2637
C14orf153	1.98395	0.000610587	1.10033	6.9659e-06	0.00133637	3.58625	48.4817	48.4817	44.3028	61.501	0.746554	4.81677	15.9746	0.101027	2.54784	135.996	1.0344	3.94179	25.679	28.5588	57.2454	33.6076	65.3529	12.8742
C14orf159	0	0	0.0347768	0	0	0.137785	0	0	0	0	0.0292094	0.238101	0	0	0	0	0	0	0	0	3.08715	3.8544	11.4742	17.9109
C14orf162	0	0	0	0	0	0.0472936	0	0	0	0	0.0626626	0	0.0783492	0	0	0	0	0.0729927	0	0	0	0	0.0576285	0
C14orf165	8.06424	0	9.77516e-05	0	0	0.334048	0.0681507	0.0681507	2.17256	4.20875e-05	0.204668	0.0721839	0.000403518	0	0.000497497	0	0	2.4694	3.19495	2.06456	1.38982	0.00104115	0.0132853	0.212069
C14orf166B	0	0.0729761	0	0	0	0	0	0	0	0	0.145476	0	0	0	0	0	0	0	0	0	0	0	0	0
C14orf166	0	578.432	0.10429	376.935	308.849	320.833	322.59	322.59	1599.23	210.585	439.723	10.7103	512.015	0	7.3313	554.791	515.168	0	1.57784	0	244.969	425.456	412.009	480.168
C14orf167	0.202382	0	0.156308	225.175	46.8048	0.20132	59.6994	59.6994	0	0.548845	9.19729	1.67465	34.6573	0	0.0452148	0	0	2.88896	2.25692	0.911516	13.4248	0.276085	8.24846	11.5672
C14orf169	16.9946	0	0.0782411	0	0	23.7574	0.044676	0.044676	0	0.262595	10.9414	0.167399	0.456481	0	0	0	0	0	0	0	0	0	0	0.034866
C14orf176	0	0	0	0	0	0	0	0	0	0	0.0782136	0	0	0	0	0	0	0	0	0	6.10438	0.0881738	0	0
C14orf177	0	0	0	0	0	0	0	0	0	0	0	0.557397	0	0	0	0	0	0	0	0	0	0	0	0
C14orf178	0	0	0	0	0	0	0	0	0	0	0.650033	0	0.434756	0	0	0	0	9.75177	7.53647	15.8074	0.232025	0.408728	3.18909	0
C14orf180	0	0	0	0	0	0	0	0	0	0	0.0451569	0	0	0	0	0	0	0	0	0	0	0	0	0
C14orf182	2.65958	0.101401	0.058652	4.79247e-05	1.47815e-05	0.0496494	0.0376596	0.0376596	0.335825	0.21292	0.298217	0.867442	0.0934311	2.85641e-05	3.52645e-05	0.0573288	0	4.14754	3.32608	1.60687	0.034962	0.206805	0.134533	0.0360984
C14orf183	0	0	0	0	0	0	0	0	0	0	0	0	0	0	0	0	0	0	0	0	0	0	0	0
C14orf184	0	1.43414	1.96109	0.011664	0.120071	1.22238	0.723105	0.723105	2.0244	1.25232	1.20458	0.895021	0.027661	0.0753047	0.0178963	0	3.95663	12.8791	14.9012	9.5595	0.606817	0.627042	0.143757	0.290788
C14orf19	0	0	0	0	1.70461	0.753572	0.0253002	0.0253002	0.189899	1.51968	1.3116	0	1.03086	0	0	6.19355	0	1.472	0	0	0.550404	0.0906779	0.812525	0.342278
C14orf1	0	14.6252	126.748	0	180.888	0.209565	0	0	78.2689	131.692	147.386	36.4406	81.031	0.0779635	0	0	0	0	5.41322	0	115.672	106.074	206.51	175.81
C14orf21	0	0	0	0	0	25.8255	0	0	0	0.0292477	0.161026	0	0	0	0	0	0	0	0	0	2.6658	16.3891	0	3.01155
C14orf23	0.168227	0	0.390993	0	0	0	0	0	0	0.183533	0.419685	1.89655	0	0	0	0	0	0.029424	0.0535277	0.441204	0	0	0.0232321	0
C14orf28	0.0304764	0	0	0	0	0	0	0	6.95533	8.31896	0.0274586	0	0	0	0	0	0	0	0	0	0.0367336	0.0161778	0.0126263	1.67536
C14orf2	8.45926	1938.69	0	1600.34	1158.98	550.697	1082.14	1082.14	197.916	352.17	1396.22	14.8829	471.717	3046.39	666.077	882.683	1345.42	156.862	0	159.328	848.957	534.683	690.382	613.111
C14orf33	0	0	0	0	0	0	0	0	0	0.0412105	0	0.462368	0	0	0	0	0	0	0	0	0	0	0	0.0300945
C14orf34	0	0	0	0	0	0	0	0	0	0	0.185171	0	0	0	0	0	0	2.39757	0	0	0	0.0242435	0	0
C14orf37	0	0	0	0	0	0	0	0	0	0	0.0257794	0.315209	0	0	0	0	0	0	0	0	0.0517308	0	0	0
C14orf38	0	0	0	0	0	0	0	0	0	0.0703861	0	0.13825	0	0	0	0	0	0	0	0	0	0.0189098	0	0
C14orf39	0	0	0	0	0	0	0	0	0	0	0	0	0	0	0	0	0	0	0	0	0.0193931	0.0170818	0	0
C14orf43	0.0442012	0.225899	0.0853471	0	0.0708461	20.7017	24.2608	24.2608	1.74853	1.85179	0.123007	0.253615	2.81342	0	16.2337	0.0177477	0	0.417809	0.865066	0.608858	5.18116	16.0197	7.43492	0.00528224
C14orf45	0	0	0	0.0634247	6.32277e-11	0	0	0	6.66643e-11	0.0199368	1.63567	0.293916	0.072955	0	66.1523	44.3746	0.0880555	0	0	0	1.34068e-11	0.0161942	6.99014	1.15937
C14orf48	0	0	0	0	0	0	0	0	1.79972	0	0.358197	0.543866	0	0	0	0	0	0	0	0	0	0.163257	0	0
C14orf49	0	0	0	0	0	0	0	0	0	0	0.169115	0.295399	0	0	0	0	0	0	0	0	0	0	0	0
C14orf50	0	0	0	0	0	0	0	0	0	0	0	0	0	0	0	0	0	0	0	0	0	0	0	0
C14orf55	0	0	0	0	0	0	0	0	0.34031	0.0190338	0.104792	0.640657	0	0	0	0	0	0	0	0	0.0350474	0	0.0120467	0
C14orf64	0.27164	0	2.23969	0	0	0.552849	0.360651	0.360651	0.470306	0.223022	0.118512	1.95224	0.0739757	0	0	0.0137875	0	4.84608	1.36363	0.154711	0.000251157	0.318392	0.0549235	0.0313904
C14orf70	0	0	0	0	0	0	0	0	0.677269	0	0.156415	0	0	0	0	0	0	0	0	0	0	0	0	0
C14orf79	0	0	0	0	0	13.5506	0	0	0	0	0.352042	0	0	0	0	0.156889	0	0	0	0	0.676998	0	0.08094	8.07819
C14orf80	0	0	0	0	0	0	2.33405	2.33405	0	0	0	0.906705	0	0	0	0	0	0	0	0	0.0659055	0.13107	0	0.650649
C14orf82	0	0	0.0436649	0.0910141	0	0	0	0	0	0.0532907	0.0366747	0.448428	0.137567	0	0	0	0	0.213593	0	0	0	0.0432153	0.0168642	0.0194581
C14orf86	0	0	0	0	0	0	0	0	0	0	0.202528	0.27515	0	0	0	0	0	0	0	0	0.0225782	0.0198873	0.0155215	0
C14orf93	0	0	0	0	0	0	0	0	0	0	0.0388232	0	0	0	0	0	0	0.0452213	0	0	0.0997521	14.6364	10.2957	0
C15orf17	0	0	0.0386866	0	0	0.0312034	0	0	0	0.097945	0.0443473	0	0.110898	0	0	0	0	1.22777	2.11087	0.167104	20.0674	0.0452325	15.0369	19.976
C15orf23	0	0	0	136.331	177.03	0	3.94378	3.94378	1050.33	0	0	1.85426	0	0	0	0	0	0	0	0	16.1376	83.7372	88.2891	44.7372
C15orf24	392.333	429.251	0	0	0	0	40.1561	40.1561	37.4602	49.0144	0.174776	0.712337	0	96.1842	155.22	0.155779	0	0	0	124.732	147.068	92.0061	128.347	148.922
C15orf26	0	0	0	0	0	0	0	0	0.702957	0	0	0	0	0	0	0	0	1.00857	0	0	0	0	0	0
C15orf27	0	0	0	0	0	0	0	0	0	0	0.0676018	0	0	0	0	0	0	0.039371	0	0	0.0226091	0	0	0.0179334
C15orf29	0	0	0.0348321	0	0	0	0	0	17.2914	28.1634	0	0	0	0	62.5756	0	0	0	0.278965	0	15.6944	13.8583	16.1568	4.88943
C15orf2	0.0397839	0.000248573	0.72721	0.00631984	0.339902	0.318051	0.172028	0.172028	1.08594	0.40466	0.154706	0.882081	0.400515	0.0403192	0.0147268	0.188352	0.166064	4.47158	5.32935	4.93639	0.163817	0.174475	0.0324944	0.0784969
C15orf32	0	0	0	0	0	0	0	0	0.633216	0.0354162	0	0.198679	0	0	0	0	0	0.0567815	0	0	0	0	0	0
C15orf33	0	0	0	0	0	1.29867	0.789113	0.789113	1.07682	0	0.00171363	0	0.113551	0	0	0	0	0	0	0	6.55418	3.79079	4.96646	0.343298
C15orf34	0	0	0	0	0	0	0	0	0	0.0218057	0	0.61163	0	0	0	0	0	0	0.0317986	0	0.401513	0.300611	0.524441	0.286629
C15orf37	0	0	0	0	0	0	0	0	0.264085	0.635228	14.6804	0.180951	0	0	0	0	0	28.7748	5.17815	0.0553885	9.16765	0.0232756	0	0
C15orf38-AP3S2	7.50828e-61	0	2.44229e-100	0	5.39162e-09	1.83389e-119	2.45063e-120	2.45063e-120	5.39239e-32	9.81002e-121	0.0864802	0.312282	7.82477e-121	0	0	3.64992e-10	4.14909e-09	9.39849e-121	1.21473e-132	1.06824e-120	6.05276e-22	1.69693e-17	2.24956	1.68777e-46
C15orf38	0	0	0	0	0	0	0	0	0	0	0.15954	8.15813e-13	0	0	0	80.2087	0	0	0	0	0	0	3.40485	0
C15orf39	0	0	0	0	0	0	7.44134	7.44134	0	0.0127643	0.0351376	0	0	0	3.86672	0	0	0	0	0	7.41528	0	0.0080787	0.354209
C15orf40	22.8536	2.58527e-07	18.8708	1.10768	0	0.178875	1.59016	1.59016	6.40098	13.1694	0.998909	4.24349	1.3336	0.557002	1.18275	0.0884074	0	14.1923	9.63833	5.59083	49.9419	11.4896	47.1246	67.9743
C15orf41	0	0	0	0	0	0	0	0	0	0.0237143	0	0.598656	0	0	0	0	0	0.0361434	0	0	0.0218333	17.7119	0.0142686	8.64289
C15orf42	0	0	0	0	0	0	0	0	0	0.0166756	0.0459045	0.0935471	0	0	0	0	0	0	0.0243167	0.0143165	0.107468	0.00676141	0.0105542	0
C15orf43	0	0	0	0	0	0	0	0	0	0	0	0.56627	0	0	0	0	0	0	0	0	0	0.0409289	0.0319439	0
C15orf44	0	237.172	0	0	91.1129	0	39.7433	39.7433	0	0.0273202	0.123345	0.817404	0	0	0	0	0	0	0	4.41036	30.1025	33.4914	28.7477	36.6108
C15orf48	0	0	0	702.696	974.509	587.05	2412.32	2412.32	3.62007	82.7781	1922.94	3008.71	996.736	0	0	0	0	0	0.131248	0.154545	0	0.0613069	0	0.0657144
C15orf50	0	0	0	0	0	0	0	0	0	0	0.131781	0.268551	0	0	0	0	0	0	0	0	0	0	0	0
C15orf52	1.0393	0	0	0	0	0.011058	0	0	0	0.0105219	0.0434471	0.0590261	0	0	0	0	0	0.337367	0.385778	0.563072	4.5917	0	0	0.0537863
C15orf53	0	0	0	0	0	0	0	0	0	0.0293113	0	0.493294	0.0504436	0	0	0	0	0	0	0	0	0	0	0.0214049
C15orf54	0	0	0	0	0	0	0	0	0	0	0.0257973	0.210285	0.0322553	0	0	0	0	0	0	0	0	0	0	0
C15orf55	0	0	0	0	0	0	0	0	0	0.0300383	0.0206724	0	0	0	0	0	0	0	0.0219016	0	0.0138276	0	0	0
C15orf56	0	0	0	0	0	0	0	0	0	0	0	0	0	0	0	0	0	0	0	0	0	0.022755	0	0
C15orf57	0	0	0	0	0	0	53.765	53.765	0.366165	0.0409597	0.300679	0	0	0	0	0	0	0	0	0	0	5.24833	16.2545	43.7905
C15orf58	0	0	0	0	0	0	0	0	0	0	0.064684	0.527268	0	0	0	0	0	0	0	0	0.0432665	0.11433	2.29027	4.46143
C15orf59	0	0	0	0	0	0	0	0	0	0.0472836	0	0	0	0	0	0	0	0	0	0	0	0	0	0
C15orf5	0	0	0	0	0	0	0	0	0.372681	0.0416886	0	0	0	0	0	0	0	0	0	0	0	0	0	0
C15orf60	0.114211	0	0	0	0	0	0	0	0	0.0747614	6.57675	0	0	0	0	0	0	0	0	0	0.0690579	0	0	0
C15orf61	0	0	0.161635	1.82222e-18	0	0.271223	0	0	0.440875	0.14795	0	0	0	0	38.8223	0	0	18.8956	0	0	6.77581	6.41015e-46	0.0322112	7.85955
C15orf62	0	0	0	0	0	0	0	0	0.210796	0	0.0324554	0	0	0	0	0	0	0	0	0	0.0651273	0	0	0.0172195
C15orf63	435.68	0	0.658589	0	0.000456658	1.99569e-69	0	0	11.8639	62.6626	184.474	1.88712e-280	315.081	0	1.11921e-22	1.11971e-47	3.57834e-46	2.77567e-35	6.15791e-16	1.1329e-43	249.861	117.045	253.083	296.004
C16orf11	0	0	0	0	0	0	0	0	0	0	0.0368569	0	0	0	0	0	0	0	0	0	0	0.04343	0	0
C16orf13	0.238678	0	0	441.345	0	59.8898	47.7831	47.7831	0	9.11259	234.66	7.64732	302.798	256.792	0	0.383342	0.74091	115.063	97.4963	3.7795	269.776	75.7593	136.814	74.2795
C16orf3	0	0	0	0	0	0	0	0	0	0	0	0.382768	0.117424	0	0	0	0	0	0.0995117	0	0	0	0.0431847	0
C16orf42	0	0.111653	0	0	0	2.24129	16.2822	16.2822	0	0.107806	0.19442	8.85145	13.214	0	1.73374	45.1724	0	0	4.87524	0	1.74406	0.471356	0.181952	0.758556
C16orf45	0	0	0	0	0	0	33.98	33.98	9.14427	17.199	0.251195	1.17942	0	0	0	0	0	0	0	0.361015	0	0	0	0
C16orf46	0	0	0	0	0	0	0	0	0	2.17935	41.7688	1.52893	0	0	0	0	0	0	0	0	5.5884	0	0	0.719869
C16orf48	0	0	0	0	0	0	0	0	0	0	0	0	0	0	0	0	0.191622	0	19.0925	0	0	0	2.96662	0.973762
C16orf52	0	0	25.7833	0	0	0	6.94865	6.94865	0.227409	0.356136	0.0175066	1.35569	44.5007	0	0	5.08686	0	0	0	0.196558	0.960223	0.0309432	0.0161002	0.00928831
C16orf53	0	0.801713	0.024395	0.203394	0	0	17.5049	17.5049	1.73003	1.97956	0.0512242	0.265268	0.488474	0	0	0	0	0	14.2839	0.0521058	7.57875	0.0144863	4.94358	2.93385
C16orf54	0	0	0	0	0	0	0	0	0	0	0.124068	0.126417	0	0	0	35.8844	0	0	0.00207657	0	0.000299336	0.0182744	0	0.0164564
C16orf55	0	0	0	0	0	0	0	0	0	0.949962	28.0558	0	0.0467099	0	0	0	0	13.7071	0	0	1.94909	0.0440204	1.76937	3.70645
C16orf57	0	0	0	0	0	0	0	0	0	0.0265656	0.210179	0.670644	0.0457184	0	30.8881	4.30314	0	0.170365	0	0	47.8639	37.4587	0.7243	31.3511
C16orf58	0	0	0	0	0	4.02797	0.193158	0.193158	0.188381	0	0.124942	0	0.14506	0	0	8.94504	0	0.0337837	0	0	2.94904	3.81081	6.49519	9.75633
C16orf59	0	0	0	0	0	0	0	0	0	0	0.104203	0.212352	23.6474	0	0	0	0	0	0	0.0650016	0.0697006	0	0.023958	0
C16orf5	0	3.26024	0	0	0	0	0	0	0	1.24259	17.3547	0.821709	0	0	0	0	0	0	0	0	4.83334	9.70945	9.26967	29.1957
C16orf61	6.76442	792.152	68.6075	516.162	451.34	37.8126	167.165	167.165	102.497	212.634	826.143	8.77329	324.298	0	275.674	0.895087	761.511	0	17.2977	0	85.4062	337.886	144.117	107.689
C16orf62	0.178531	0	0	0	0	32.3533	14.3142	14.3142	0.261182	0.0730403	0	0	0.276539	0	0	0	282.158	0	0.575157	0	16.5155	26.0261	33.2657	9.89963
C16orf70	0	0	0	68.845	0	3.85693	6.45248e-06	6.45248e-06	3.82603e-08	6.63285e-06	0.112542	0.377547	16.2223	0	0	0	0	0	0	0	21.9867	36.5845	10.2336	0.438126
C16orf71	0	0	0	0	0	0	0	0	0	0	0.0988449	0	0	0	0	0	0	0.207239	0	6.54793	0	0	0.0136356	0.0157329
C16orf72	0	0.0295772	6.34135	0	44.8931	24.7124	0.143976	0.143976	17.3604	27.2303	1.17923	0.0801035	0.786362	0	79.9324	0	0	0	0	0	1.35406	0.254748	2.78353	1.80396
C16orf73	0	0	0	0	6.81448	0	0	0	0	0	0.0982595	0	0	0	0	0	0	0	0	0	0.0328547	0	0	3.2018e-68
C16orf74	0	0	0	0	4.57091	0	0.0712976	0.0712976	0	0	0.107059	0	0	0	0	0	0	0	0	0.267159	0	0	0	0
C16orf78	0	0	0	0	0	0	0	0	0	0	0.0967303	0	0	0	0	0	0	0	0	0	0	0	0.0444796	0
C16orf79	0	0	0	0	3.20077	0	0	0	1.70271e-51	7.63477e-38	0.112086	1.02092	8.2802e-56	0	0	0	0	0	0.0950589	0	4.75805e-74	0	5.47164e-91	1.90297e-05
C16orf7	34.1676	0	0	0	0	0.391041	0	0	0	0	0.0627899	0	0.0874808	0	0	0	0	0	0	0	0.966144	1.24033	0	2.35041
C16orf80	618.773	0	0	400.255	0	235.264	179.275	179.275	114.373	195.133	0	3.06004	94.5576	0	0	0	0	8.98429	22.7805	0	62.7296	55.2533	44.7871	45.4835
[truncated: 21,140 more rows]
