# Supplementary material for: mRNA-Seq of Single Prostate Cancer Circulating Tumor Cells Reveals Recapitulation of Gene Expression and Pathways Found in Prostate Cancer
Source: PLoS One. 2012 Nov 7;7(11):e49144. doi: 10.1371/journal.pone.0049144 (PMC3492322; doi:10.1371/journal.pone.0049144)
Supplement: Table S2 — FPKM distributions for 23,139 RefSeq RNAs expressed in LNCaP cells and prostate CTCs. For each cell, the distribution of the FPKM of RefSeq RNAs is calculated. (XLSX) [file pone.0049144.s002.xlsx]

## Sheet: countDiscribution
Cell Type	Bin	FPKM
LNCaP.1	total >0 fpkm	14899
	0 - 0.1 fpkm	4084
	0.1 - 1 fpkm	2361
	1 - 10 fpkm	3668
	10 - 100 fpkm	3668
	100+ fpkm	1118
LNCaP.2	total >0 fpkm	14810
	0 - 0.1 fpkm	4926
	0.1 - 1 fpkm	2219
	1 - 10 fpkm	2987
	10 - 100 fpkm	3575
	100+ fpkm	1103
LNCaP.3	total >0 fpkm	14447
	0 - 0.1 fpkm	4976
	0.1 - 1 fpkm	1893
	1 - 10 fpkm	3093
	10 - 100 fpkm	3334
	100+ fpkm	1151
LNCaP.4	total >0 fpkm	13684
	0 - 0.1 fpkm	3498
	0.1 - 1 fpkm	2028
	1 - 10 fpkm	3619
	10 - 100 fpkm	3384
	100+ fpkm	1155
P1.1	total >0 fpkm	5481
	0 - 0.1 fpkm	1420
	0.1 - 1 fpkm	1361
	1 - 10 fpkm	1077
	10 - 100 fpkm	972
	100+ fpkm	651
P1.2	total >0 fpkm	4902
	0 - 0.1 fpkm	1307
	0.1 - 1 fpkm	971
	1 - 10 fpkm	557
	10 - 100 fpkm	880
	100+ fpkm	1187
P1.3	total >0 fpkm	6418
	0 - 0.1 fpkm	1625
	0.1 - 1 fpkm	1430
	1 - 10 fpkm	1660
	10 - 100 fpkm	1269
	100+ fpkm	434
P2.10	total >0 fpkm	10749
	0 - 0.1 fpkm	3193
	0.1 - 1 fpkm	2434
	1 - 10 fpkm	1727
	10 - 100 fpkm	2325
	100+ fpkm	1070
P2.1	total >0 fpkm	4222
	0 - 0.1 fpkm	889
	0.1 - 1 fpkm	1063
	1 - 10 fpkm	563
	10 - 100 fpkm	604
	100+ fpkm	1103
P2.2	total >0 fpkm	6363
	0 - 0.1 fpkm	966
	0.1 - 1 fpkm	1291
	1 - 10 fpkm	1020
	10 - 100 fpkm	1831
	100+ fpkm	1255
P2.3	total >0 fpkm	8377
	0 - 0.1 fpkm	1205
	0.1 - 1 fpkm	1748
	1 - 10 fpkm	2001
	10 - 100 fpkm	2472
	100+ fpkm	951
P2.4	total >0 fpkm	9619
	0 - 0.1 fpkm	1263
	0.1 - 1 fpkm	1892
	1 - 10 fpkm	2477
	10 - 100 fpkm	3036
	100+ fpkm	951
P2.5	total >0 fpkm	12059
	0 - 0.1 fpkm	3917
	0.1 - 1 fpkm	2160
	1 - 10 fpkm	2091
	10 - 100 fpkm	2732
	100+ fpkm	1159
P2.6	total >0 fpkm	11067
	0 - 0.1 fpkm	826
	0.1 - 1 fpkm	4842
	1 - 10 fpkm	2633
	10 - 100 fpkm	2067
	100+ fpkm	699
P2.7	total >0 fpkm	13046
	0 - 0.1 fpkm	4939
	0.1 - 1 fpkm	2560
	1 - 10 fpkm	2390
	10 - 100 fpkm	2208
	100+ fpkm	949
P2.8	total >0 fpkm	16653
	0 - 0.1 fpkm	6235
	0.1 - 1 fpkm	6608
	1 - 10 fpkm	1253
	10 - 100 fpkm	1438
	100+ fpkm	1119
P2.9	total >0 fpkm	13696
	0 - 0.1 fpkm	1076
	0.1 - 1 fpkm	7502
	1 - 10 fpkm	3850
	10 - 100 fpkm	952
	100+ fpkm	316
P3.1	total >0 fpkm	4642
	0 - 0.1 fpkm	1267
	0.1 - 1 fpkm	1158
	1 - 10 fpkm	564
	10 - 100 fpkm	670
	100+ fpkm	983
P3.2	total >0 fpkm	5299
	0 - 0.1 fpkm	1096
	0.1 - 1 fpkm	1207
	1 - 10 fpkm	930
	10 - 100 fpkm	1157
	100+ fpkm	909
P3.3	total >0 fpkm	6180
	0 - 0.1 fpkm	1117
	0.1 - 1 fpkm	1638
	1 - 10 fpkm	1193
	10 - 100 fpkm	1233
	100+ fpkm	999
P3.4	total >0 fpkm	3932
	0 - 0.1 fpkm	656
	0.1 - 1 fpkm	1130
	1 - 10 fpkm	913
	10 - 100 fpkm	525
	100+ fpkm	708
P4.1	total >0 fpkm	7455
	0 - 0.1 fpkm	2331
	0.1 - 1 fpkm	1351
	1 - 10 fpkm	2175
	10 - 100 fpkm	1262
	100+ fpkm	336
P4.2	total >0 fpkm	8328
	0 - 0.1 fpkm	1843
	0.1 - 1 fpkm	1753
	1 - 10 fpkm	3069
	10 - 100 fpkm	1461
	100+ fpkm	202
P4.3	total >0 fpkm	7842
	0 - 0.1 fpkm	1756
	0.1 - 1 fpkm	1531
	1 - 10 fpkm	2392
	10 - 100 fpkm	1631
	100+ fpkm	532
