# Supplementary material for: mRNA-Seq of Single Prostate Cancer Circulating Tumor Cells Reveals Recapitulation of Gene Expression and Pathways Found in Prostate Cancer
Source: PLoS One. 2012 Nov 7;7(11):e49144. doi: 10.1371/journal.pone.0049144 (PMC3492322; doi:10.1371/journal.pone.0049144)
Supplement: Table S3 — CTC gene list. Manual thresholding was used to identify genes for which the FPKM was at least 100-fold higher in at least 2 of the CTCs compared to normal prostate tissue and that contained at least 10 mapped reads in at least one sample. Gene names are listed alphabetically. CTCs for patients 1,2,3 and 4 are listed across the top of the table. (XLS) [file pone.0049144.s003.xls]

## Sheet: Sheet1
		Patient 1			Patient 2										Patient 3				Patient 4			Normal Prostate
	Name	P1.1	P1.2	P1.3	P2.1	P2.2	P2.3	P2.4	P2.5	P2.6	P2.7	P2.8	P2.9	P2.10	P3.1	P3.2	P3.3	P3.4	P4.1	P4.2	P4.3	N1	N2	N3
	ACSM4	0	0	0	0	0	19.14	0	0	0	0	0	0	0	0	0	0	0	23.14	0	0	0	0.02	0
	ADAM2	0	0	0	0	0	0	0	0.05	1514.42	2464.58	0.12	0.12	0	0	0	0	0	0	0.84	0	0.02	0.04	0.17
	ADCY8	0	0.03	0	0	0	11.8	101.38	126.1	0	1.02	30.44	2.48	2.36	0	0	0	0	0	0.48	0	0	0.05	0.08
	AGBL4	0	0	0	0	0	0	0	0	19.73	24.07	0	0.11	0	0	0	0	0	0	0	0.03	0.16	0.14	0.01
	AICDA	0.45	0.49	9.91	0.36	0.09	0.57	0.32	0.15	2.31	1.08	0.29	4.46	0.71	0.57	0.75	0.56	0.21	16.38	14	7.51	0.11	0.13	0.1
	AKR1D1	38.7	0.05	0.17	0	0.3	0.68	0.83	1.76	0	0.18	0.17	1.41	0.16	0	0	0	5.79	12.08	4.75	7.77	0.08	0.07	0.09
	ALB	0	0	0.04	0	0	0	0	0	0	0	0	0	0	457.88	0	33.15	1641.73	0	0	0	0.17	0.34	0.33
	ALG1L	0.14	0	0	724.3	692.16	193.18	34.33	5.03	91.03	165.52	5.27	4.28	138.22	0	0.85	0	0	1.3	1.57	0.52	1.28	1.85	3.08
	ANKRD34B	0	0	0	64.7	185.37	14.87	62.03	10.17	16.4	25.18	38.3	0.81	22.18	0	0	0	0	0	0	0	0.23	0	0
	AR	55.62	2.09	0.02	632.46	861.24	362.56	631.11	1081.01	255.55	410.36	123.03	63.72	542.69	209.45	178.64	82.66	801.58	0	266.27	110.42	5.53	4.65	2.97
	ASAP1-IT1	0	0	0	0	0	5.97	0	0	0	0	0.3	17.99	61.65	0	0	0	0	0	0	0	0	0	0
	ASPM	0	0	0	0	51.66	0	0	7.14	0.09	0.29	7.04	14.24	0.03	0	0	0	0	0	0	0	0.08	0.08	0.05
	B3GNT4	0	0	70.19	0	0	4.26	0	0	36.7	63.61	0.11	0	0	0	0	0	0	0	0	0	0.17	0	0.14
	BAGE3	0	0	0	0	30.58	0	0	0	15.14	15.27	0	0.81	29.47	0	0	0	0	0	0	0	0	0	0
	BAGE	0	0	0	0	2.57	0.07	0.07	0.25	0	10.75	0.45	0	10.06	0	0	0	0	0.58	0.28	0	0.06	0	0
	BCYRN1	27114.3	16307.8	37485.3	77785.7	26469.9	5272.94	17829	9095.59	9811.76	10912.2	9802.27	120959	1861.59	0	622.78	11.11	1320	58.29	430.82	1162.88	31.98	62.75	91
	BIRC5	0.03	120.12	0	216.44	239.45	0	0	60.92	0.19	1.36	39.91	1.02	0	0	0	0	0	0.04	0	0	0.75	0.54	0.45
	C12orf56	0	0	0	266.54	0	0	34.89	34.96	106.47	164.08	0	0	0	0	0	0	0	0	0	0	0.77	0.16	0.37
	C5orf64	3.28	0	10.59	0.01	6.8	0.82	0.71	0.19	1.99	1.4	0.55	2.37	1.24	0.19	0.2	0.91	2.48	17.4	20.8	17.48	0.18	0.17	0.16
	C7orf54	0	0	43.36	116.47	0	9.09	0	5.83	0.41	0.02	0.03	0	0.04	0	0	0	0	0	0	10.88	0	0.04	0.03
	CCDC19	0	0	0	0	93.08	0	0	25.98	35.13	58.21	0	0.38	0.06	0	0	0	0	0.05	8.3	0	0.56	0.22	0.23
	CCNA2	0	120.05	0	169	0.81	0	0	22.62	0	0.1	0.06	4.52	0	0	0	0	0	0	0	0	0.58	0.7	0.67
	CCNB1	0.22	0.71	0	1209.43	2260.21	0.03	2.36	7.8	0.26	31.99	821	1.6	44.54	0	0	0	0	0.05	0	41.99	2.74	2.99	2.01
	CCNB2	0	0	0	325.39	864.63	0	0.26	50.06	0	5.89	141.1	7.19	0	0	0	0	0	0	0.58	0	1.33	1.72	1.31
	CDC20	0	0	0	0.13	113.13	0	17.48	173.91	0	19.73	500.02	1.65	0	0	0	0	0	0	0	0	1.06	1.23	0.81
	CDCA3	0	0	0	868.76	1211.78	0	0	89.21	0	0	0.15	0	0	0	0	0	0	0	0	0	0.55	0.39	0.5
	CDCA8	0	130.75	0	340.44	33.7	0	0	0	0	0.74	20.04	0	0.09	0	0	0	0	0	0	0	0.72	0.51	0.49
	CDK1	0	201.55	0	NA	529.49	0	0	117.95	0.31	0	0.22	0.2	0.06	0	0	0	0	0	0	0.06	1.25	1.27	1.07
	CDKN3	0	432.14	0	1447.49	2816.06	0	94.52	439.43	2005.8	188.33	991.77	2277.8	0	0	0	0	0	0	0	0	0.71	1.28	0.8
	CENPE	17.38	0.01	12.95	28.25	41.61	0	0	0	0.06	0.01	0.14	12.62	0	0.3	0	0	0	0	0	0	0.19	0.24	0.22
	CENPF	0	0.01	0.01	0.02	26.44	0	8.08	5.86	0	0.01	0.74	62.95	0.01	0	0	0	0	0	0.01	0.01	0.14	0.22	0.1
	CENPI	0	0	0	109.19	18.18	0	0	33.29	0.2	0	0	0	0	0	0	0	0	0.88	0.07	0.55	0.09	0.12	0.09
	CENPK	0	0	0	150.84	129.91	0	0	0	0	0	0	0	0	0	0	0	0	0	0	0	0.47	0.71	0.6
	CGB2	0	0	0	0	0	55.63	0	0	56.27	71.73	0.22	0	0.03	0	0	0	0	15.88	0.03	0.02	0.02	0.05	0.25
	CHAC2	31.14	0	0	286.58	0	0.05	0	54.01	0	0.05	0	0.28	0.17	360.81	0	0.49	0	0	0	0	1.63	0.62	0.94
	CKS2	1421	1271.56	267.15	5412.77	7263.92	5.89	494.33	994.94	48.3	369.01	7720.76	595.89	142.89	0	0	0	0	0	0	0.23	35.79	24.55	19.41
	CLEC3A	0	1124.86	0.1	0	0	0	47.9	0	0	0	0.17	0	0	0	0	0	0	0	0	0	0	0	0.05
	COX7B2	0	0	0	0	0	0	0	0	98.08	142.62	0	5.35	290.06	0	0	0	0	0	0	0	0	0	0
	CSAG1	6.88	973.21	0	456.86	116.9	0	54.62	163.55	75.21	145.71	106.34	3.54	74.01	0	0	0	0	0	0	0	0	0.07	0.27
	CT45A1	0	0	0	76.53	172.57	123.83	136.65	71.7	192.51	273.16	64.13	7.6	162.01	0	0	0	0	0	0	0	0	0	0
	CT45A4	0	0	0	119.3	131.45	90.34	87.57	52.31	74.13	131.61	65.47	3.59	96.97	0	0	0	0	0	0	0.12	0	0	0
	CT45A5	0	0	0	72.09	51.21	17.88	5.23	18.8	1.7	5.7	47.89	0	11.71	0	0	0	0	0	0	0	0	0	0
	CT45A6	0	0	0	98.66	122.97	55.99	67.26	45.84	68.41	120.04	65.29	2.37	70.2	0	0	0	0	0	0	0	0	0	0
	CTAG1B	0	203.6	0	0	0	0	0	0	0	0	0.14	0	0	0	0	0	0	23.52	0	26.89	0	0.06	0.11
	CTAG2	0	31.7	0	0	0	0	0	0	0	0	0	2.16	0	0	0	0	0	29.25	0	69.69	0	0	0
	CYP2J2	0	273.76	0	0	0	0	0	37.15	0	0	0.04	0	0.06	139.13	0	2.88	0	0	0	0	1.19	0.86	1.36
	DBIL5P2	128.19	0.06	2.81	0	1.63	1.54	0.39	0.03	0.68	0.58	0.04	9.91	0.4	0.37	0	0.63	6.14	36.62	18.66	16.61	0.06	0.16	0.14
	DDC	0	0	0	0	0	NA	634.22	1.68	0	15.78	372.36	1.88	10.86	0	0	127.68	0	0	0	0.08	1.11	0.1	0.33
	DEFB126	0	0	0	0	0	0	0	0	50.71	38.94	0	0	0	0	0	0	0	0	0	0	0	0.3	0
	DLGAP5	0	0	0	0	134.92	0	0	29.18	0.17	3.52	89.84	3.47	0.03	0	0	0	0	0.03	0	0	0.15	0.16	0.12
	DSC1	0.08	0	0.02	0	0.37	0.06	0.14	0.34	100.56	0.07	0.52	0.08	0.09	0.26	0	0	0	2.72	3.16	13.42	0.05	0.1	0.06
	DSCAM-AS1	0	0.12	144.76	0	0	0	0	0	0	0.06	0	0.42	0	661.01	0	2499.51	360.67	16.21	2.57	0.44	0.14	4.39	0.87
	ERCC6L	0	0	0	166.28	81.24	0	0	4.32	0.24	0	0.02	0.08	0.02	0	0	0	0	0	0	0	0.12	0.09	0.11
	FABP5	0	0	1.17	519.34	0	1413.5	102.95	469.84	465.59	743.38	701.76	23.35	1011.14	7736.44	1698.32	3697.81	8842.56	0.09	11.49	0	22.86	27.48	19.28
	FADS6	72.45	0	1.03	0.29	0.08	0.62	0.95	0.79	1.19	0.44	1.28	3.28	1.2	0.15	0.02	0.36	0.15	5.16	31.35	8.23	0.29	0.39	0.35
	FAM166A	32.79	7.38	58.15	16.14	48.88	12.44	1.04	0.76	0	0.17	0.35	31.44	0.28	44.09	0	107.96	76.16	0.81	0.12	18.22	0	0.76	0.54
	FAM177B	0	0	0	419.23	0	0	7.75	0	0	0.19	3.32	0	0	0	0	0	0	0	17.78	0.08	0.12	0.08	0.19
	FAM57B	0	0	0	0	0	0	0	0.04	12.02	18.35	0.17	0.18	0	0	0	0	0	0	0	0	0	0.04	0.11
	FAM64A	0	0	0	433.36	10.09	0	1.6	22.83	0	2.53	56.31	0.23	0	0	0	0	0	0	0	0	0.24	0.27	0.21
	FAM74A1	2.66	0.37	11.77	0.48	0.09	0.81	2.32	0.15	3.18	2.21	1.67	3.22	2.18	0.4	2.35	1.39	0.51	42.01	49.56	33.79	0.26	0.36	0.31
	FAM74A3	2.38	0.31	10.53	0.41	0.08	0.72	2.06	0.13	2.31	2	1.5	2.28	1.94	0.33	2.11	1.14	0.43	36.95	41.72	30.02	0.22	0.32	0.3
	GALNT8	0	0	0	52.82	50.58	0	12.49	22.78	7.24	17.03	77	0.63	27.96	0	0	0	0	0.04	0	0	0	0.1	0.08
	GNG13	0	0	0	0	0	137.84	56.5	331.86	0	0.07	0.29	0.78	0	0	0	0	0	0	0.1	0	0.06	0	0.16
	GOLGA6L1	30.98	0	2.08	0.25	0.09	0.6	0.28	0.37	2.14	0.34	0.86	3.01	0.29	0.34	0.12	1.14	0.86	17.06	13.96	7.99	0.06	0.11	0.11
	GOLGA6L6	26.85	0	1.82	0.2	0.09	0.52	0.25	0.33	1.47	0.3	0.58	2.65	0.32	0.3	0.1	0.3	0.76	14.33	13.06	7.5	0.05	0.11	0.11
	GRIN2A	0.02	0	0.03	0	0	0	0	0.04	17.19	25.55	0.08	0.11	0.02	0	0	0	0	3.81	1.23	2.9	0.08	0.02	0.04
	GTSE1	0	0	6.65	49.07	75.98	0	0.02	15.53	0.17	0	0	0.21	0.03	0	0	0	0	0.51	0.03	0	0.2	0.17	0.16
	HBA1	294.31	1.93	224.37	0	0.18	90.88	213.72	171.05	0	12.09	320.37	30.91	128.92	0	112463	10.82	115.79	0	0	0	4.59	3.27	3.64
	HBA2	443.23	1.58	357.31	0	0.16	42.34	119.25	88.03	0	10.96	243.97	2.98	71.25	0	135738	46.69	139.28	0	0	0	5.87	3.92	4.05
	HBB	101.73	0.64	0	0.44	0	0	0.4	0	0	0	0	14.33	0	11.35	221323	447.96	317.05	0	0	0	8.67	10.49	8.79
	HBG1	0	0	0	0	0	0	0.02	0	0	0	0	0	0	0	1840.32	0	471.59	0.91	0	0.12	0.06	0	0
	HBG2	0	0	0	0	0	0	0.43	0	0	0	0	0	0	0	4455.68	0	378	0.46	0	0.12	0.06	0	0
	HIST1H4C	0	40641.8	1.9	0	355.23	544.18	334.18	2463.45	745.55	1054.06	864.9	4.87	0	0	0	0	0	0	0	766.25	0.24	0.17	0.16
	HIST1H4E	0	0	0	0	0	395.56	147.43	0	0	35.15	948.44	3.49	86.73	0	0	0	0	0	0	0	1.03	1.1	1.58
	HJURP	2.33	1.48	2.95	255.65	61.87	0.52	28.39	0.5	0.18	0.26	0.5	5.21	0.13	0	0	0.65	0	7.76	6.86	5.98	0.43	0.33	0.38
	HMMR	0	0	0	60.19	103.02	0	0	0	0	0.08	0.55	0.11	0.03	0	0	0	0	0	0	0	0.35	0.24	0.17
	HOXB7	0	0	0	0	313.95	57.63	103.28	17.39	0	3.9	138.23	146.51	2.16	0	0	0	0	0.07	27.06	0	0.96	0.76	0.86
	HOXB8	0	0	0.11	0	0	0	24.99	22.72	0	0	0.05	0.19	0.17	0	0	0	0	0	0	0	0.11	0.04	0.02
	HOXB9	0	0	0	0	0	0	13.48	30.87	0	0.02	0.06	0.12	0	0	0	0	0	0	0	0.04	0.09	0.04	0.1
	HTR1D	38.53	0	0.03	0	0	0	0.13	0	0	0.02	0.03	0.01	0	0.1	0	0	0	0.79	0.14	0.58	0.02	0.1	0.01
	KCNA6	0	0	0	22.19	15.8	0	4.6	11.36	4.76	7.93	33.52	1.28	15.26	0	0	0	0	0.01	0.03	0	0.05	0.04	0.09
	KIAA0101	0.39	237.61	1.98	4.74	273.34	0.51	0.36	176.94	2.3	14.72	347.12	16.51	0.44	0	1.24	0	1.64	5.33	9.2	8.11	1.05	1.26	1.18
	KIF14	0.15	0.13	0.96	0.03	23.97	0.02	12.02	0.42	0	0.03	0.06	0.24	0.19	0	0.23	0.02	0	0.88	0.33	0.15	0	0.06	0.07
	KIF2C	0	0	0	175.66	238.87	0	0	2.88	0	0	0.06	0.34	0	0	0	0	0	0	0.03	0	0.55	0.51	0.44
	LDHC	0	0	0	0	0	9.17	0	27.5	0	1.95	38.9	0	0	0	0	0	0	0	0	0	0	0.12	0.12
	LOC100128098	0	0	0	180.99	0	2.54	187.42	90.39	118.76	204	10.3	1.71	105.9	413.68	0	532.39	258.51	0	0	0	1.52	2.69	0.95
	LOC100287792	0.71	0.4	16.88	0.5	0.87	1.4	3.26	0.57	1.28	1.06	1.12	7.58	2.49	0.12	0	2.29	8.9	31.54	26.72	22.14	0.12	0.24	0.15
	LOC100288842	0	0	488.04	0	0	7.24	0	108.25	0	0	0.2	0.8	0	0	0	0	0	0	0	0	0.82	0.67	0.8
	LOC283432	2.65	1.66	11.72	3.66	2.76	5.8	4.44	2.13	5.79	6.02	2.7	7.84	2.51	3.01	0.89	5.66	19.58	110.7	113.08	73.97	0.45	0.64	0.5
	LOC404266	0	0	0	0	599.35	156.23	222.18	609.59	0	0.47	11.32	12.86	284.99	0	0	0	0	0	0	0	0	0	0
	LOC440356	0	0	0	0	0	3.35	0	29.31	145.12	198.51	0	0	0	0	0	0	0	0	0	0.17	0	0.29	0.28
	MAGEA12	0	0.08	140.97	5.3	0	0	0.51	0.19	90.77	153.59	0.32	0	0	0	0	0	0	0	0	0	0	0	0.08
	MAGEA1	0	0	0	0.24	0	0	0	0.08	0	0	0	0	0	0	0	0	0	0	32.23	178.05	0	0	0
	MAGEA3	0	227.35	88.22	54.99	205.36	176.06	147.29	176.54	82.43	141.75	329.91	2.79	84.89	0	0	0	0	0.06	10.5	5.05	0	0	0
	MAGEA6	0	56.05	32.87	0.49	52.03	37.74	60.99	60.49	40.64	57.8	0.05	1.27	25.4	0	0	0	0	0	0	0	0	0	0
	MAGEC1	0	0.03	0	0	8.21	6.68	12.01	0.07	0.23	3.54	75.36	0.37	3.88	0	0	0	0	0	0	0	0	0	0
	MAGEC2	0	0	0	0	24.48	24.87	51.45	41.4	17.5	27.92	4.43	1.35	67.63	0	0	0	0	0	0	0	0	0	0
	MELK	0	9.74	0	265.6	23.44	0.08	0	61.57	0	3.5	92.95	0.14	0	0	0	0	0	0.04	0	0	0.18	0.2	0.14
	MIR1204	0	0	0	0	0	7862.54	0	0	0	0	359.23	0	0	0	0	0	0	0	0	0	0	0	0
	MIR1206	0	0	0	0	0	0	0	12839	0	0	0	0	0	0	0	0	0	0	0	0	0	0	0
	MIR1284	0	0	0	0	0	0	0	0	0	13.5	18.58	0	0	0	0	0	0	0	0	0	0	0	0
	MIR3976	0	0	0	0	0	0	0	0	66.76	0	10.28	0	0	0	0	0	0	0	0	0	0	0	0
	MIR498	0	0	0	0	0	0	0	13.48	0	0	16.24	0	0	0	0	0	0	0	0	0	0	0	0
	MND1	0	0	0	0.25	128.04	25.53	0	515.46	0	0	0	0.41	0	0	0	0	0	0	0	0	0.73	1.12	0.5
	MRS2P2	0	0	0.14	0	0	0.02	0.08	0.05	10.08	14.57	44.11	0	0	0	0	0	0	0.14	0.7	0.34	0.04	0.13	0.13
	MTRNR2L10	0.18	0	0.1	0	0	0.06	0.76	4.73	20.09	0.88	1	38.67	0.11	0	0	0.29	0	0.09	2.29	0	0.05	0	0.07
	NANOGNB	0.47	0	31.49	0.2	0.11	1.24	0.41	0.02	3.57	4.01	2.1	0.18	0.51	0.07	0	4.01	0.05	20.95	29.36	12.06	0.05	0.18	0.11
	NCAPH	0	46.11	0	0	63.55	0	0.01	13.12	0	0.01	0.14	0.07	0	0	0	0	0	0	0	0	0.16	0.17	0.15
	NEK2	2.71	0.06	0.25	0.11	668.56	0.48	1.11	30.86	4.19	7.08	138.87	5.42	1.34	0	0	1.07	0.15	11.28	9.21	14.15	0.51	0.92	1.14
	NUF2	0	203.6	0	265	4.19	0	0	30.48	0.29	0.12	0.18	7.38	0	0	0	0	0	0	1.01	0	0.3	0.42	0.37
	OR4K2	0	0	0	0	0	0	0	0.08	0	0.22	0	0	0.13	0	0	0	0	1.87	0	78.45	0	0	0
	OR8A1	0	0	0	0	0	0	0	0	24.19	58.76	0	0	0	0	0	0	0	0	0	0	0	0	0
	ORC1	0.03	60.16	107.68	0	0	0	0.35	21.97	0.16	0.02	0.11	0	0.03	0	0	0.24	0	0.33	1.47	2.45	0.17	0.31	0.21
	PBK	0	256.06	0	1284.39	849.91	0.03	0	146.16	0	14.77	355.27	0	0.06	0	0	0	0	0	0	0	0.19	0.25	0.17
	PGA3	0	0	0	0	0	0	0.21	32.1	48.88	61.52	0.03	0.25	0.04	0	0	0	0	0	0	0.02	0.01	0.05	0.01
	PGA4	0	0	0	0	0	0	0.21	32.18	49.01	61.63	0.03	0	0.04	0	0	0	0	0	0	0.02	0.01	0.05	0.01
	PGA5	0	0	0	0	0	0	0	6.43	59.72	70.96	0	0	0	0	0	0	0	0	0	0.69	0.01	0.01	0.01
	PLK1	0	0	0	0.47	229.81	0	0	20.28	0.25	5.18	126.56	0.15	0.05	0	0	0	0	0	0	0	0.93	1.06	0.68
	PMCHL2	5	0.23	0.15	0	0.57	0.95	16.82	0.17	1.32	0.63	0.23	0.87	0.01	0.21	0.01	0.26	0.02	9.87	11.62	13.39	0.07	0.11	0.07
	PTTG1	314.79	0	0	2515.31	5116.2	0	133.83	119.81	0	156.93	3684.89	10.12	0	0	0	0	5.03	0	0	0	4.13	2.62	3.89
	RFX6	0	0	0	0	0	0	0	0	0	0.02	0.04	0.37	0	0	28.62	76.84	0	0.86	0	0.11	0.01	0.1	0.01
	RPS10-NUDT3	0	0.23	0.49	0	39.85	45.57	20.14	3.77	5.15	11.9	0.08	3.73	102.71	0	0	0.2	20.96	0	0.51	16.02	0	0	0
	SCARNA22	0	0	0	0	0	0	418.7	326.26	204.17	285.49	723.02	0	0	0	1145	4370.98	0	0	0	0	0	6.8	0
	SCARNA8	0	0	0	0	0	0	0	0	0	28.35	0	0	0	0	0	486.9	0	0	0	0	0	0	0
	SGOL1	1.43	0	2.43	0	185.81	0.83	0.09	31.92	0.57	0.1	0.16	1.12	0.22	0	0.85	0.2	1.72	10.18	6.31	6.54	0.15	0.27	0.15
	SHCBP1	0.67	29.9	30.86	0	23.19	0.06	0	0	0	0.04	0.02	0.79	0	0	0	0	0	0.27	0.8	0.29	0.27	0.14	0.19
	SHISA2	0.17	0.04	0.22	0.15	0	0.39	0.3	0.09	0.55	0.3	0.14	4.38	0.18	1.87	189.53	0.14	1.3	11.52	15.99	172.04	0.33	0.34	0.42
	SKA3	0	0	101.3	0	0	0	0	17.97	0	0	0	0.12	0	0	0	0	0	0	0	0	0.15	0.18	0.11
	SLC13A1	1.94	0.81	4.33	0.63	0.32	0.68	0.39	0.16	1.06	0.93	0.87	2.74	0.48	1.45	0.02	0.59	3.34	16.71	13.77	11.02	0.12	0.14	0.15
	SLC26A3	0	0	0	0	0	0	0	0	0	0	0	0	0	678.32	0	146.86	115.27	0	0.82	0	0.6	0.29	0.31
	SLC45A2	0	0	0	0	0	0	0	0	45.04	73.46	0	0.4	0	0	0	0	0	0	0	0	0.02	0.05	0.18
	SLURP1	0	0	0	0	196.98	0	0	80.84	117.21	159.12	0	0	0	0	0	0	0	0	0	0	0	1.43	0.09
	SNAR-A10	220.09	0	58.43	31.91	134.69	177.5	67.5	13.79	76.06	142.41	114.95	2811.97	1.64	1.81	0	0	0	0	0	0	0	0	0
	SNAR-A11	220.09	0	58.43	31.91	134.69	177.5	58.35	13.79	76.06	142.41	114.95	2811.97	1.64	1.81	0	0	0	0	0	0	0	0	0
	SNAR-A13	240.73	0	21.39	61.28	129.4	125.47	60.09	63.57	139.69	172.77	88.81	2807.82	2.95	3.43	0	0	0	0	0	0	0	0	0
	SNAR-A14	1540.66	0	409.02	223.39	942.86	1242.49	472.48	96.5	532.45	996.85	804.63	19683.8	11.45	12.68	0	0	0	0	0	0	0	0	0
	SNAR-A2	447.57	0	108.62	61	249.33	339.43	107.09	25.71	139.69	296.97	229.66	5528.6	2.95	3.43	0	0	0	0	0	0	0	0	0
	SNAR-A3	220.09	0	58.43	31.91	134.69	177.5	67.5	13.79	76.06	142.41	114.95	2811.97	1.64	1.81	0	0	0	0	0	0	0	0	0
	SNAR-B2	0	1.21	22.48	22044.2	41697	26215	47105.2	2773.46	56239.2	60992	19230.5	27759.6	3383.98	0	172.81	33.12	0	305.27	0	0	0	0	0
	SNAR-C1	0	0	24.14	19.42	23.17	78.69	18.56	0.78	3.28	36.12	43.96	15.57	3.65	0	0	0	0	3.52	0	0	0	0	0
	SNAR-C2	0	0	48.28	38.84	46.33	157.38	37.13	1.57	6.56	72.23	87.92	31.14	7.3	0	0	0	0	7.04	0	0	0	0	0
	SNAR-C3	0	173.3	1211.49	2394.08	4185.78	11440	3504.28	440.29	5060.55	5885.47	4482.89	5047.31	565.53	0	0	0	0	161.22	0	0	0	0	0
	SNAR-C4	0	119.15	860.7	1728.72	2801.41	7891.82	2402.72	332.99	4232.5	4746.78	3578.76	3933	462.06	0	0	0	0	182.6	0	0	0	0	0
	SNAR-E	0	36.61	200.01	638.19	1400.73	1224.79	1465.99	691.89	10778.3	12834.5	4798.6	7417.13	675.94	0	28.8	0	0	66.16	0	0	0	0	0
	SNAR-G1	0	2341.92	0	3791.06	2336.63	517.21	408.84	106.69	1298.19	1960.43	1227.82	8611.94	17.85	0	0	0	0	0	0	0	0	0	0
	SNORA12	0	0	0	0	0	0	0	96.03	214.63	348.13	0	0	0	0	0	1826.18	0	0	0	0	0	0	0
	SNORA19	0	1442.71	0	0	0	0	0	0	0	22.11	228.25	0	0	0	0	0	0	0	0	0	0	0	0
	SNORA28	3935.22	0	0	0	0	0	972.86	0	0	0	0	0	0	0	0	0	0	0	0	0	0	6.58	6.32
	SNORA2B	12.08	0	0	0	0	0	0	0	141.37	142.32	0	0	0	0	0	0	0	0	0	0	0	0	0
	SNORA30	0	0	2306.21	0	0	0	0	0	0	10.05	96.85	0	0	0	0	0	0	0	0	0	0	0	0
	SNORA42	0	0	0	0	0	412.51	7.91	0	77.17	328.04	558.45	193.71	906.24	0	1233.88	0	0	0	980	0	0	0	0
	SNORA51	0	0	0	0	0	0	0	31.43	0	18.33	365.88	51.42	0	0	0	0	0	0	0	0	0	0	0
	SNORA58	0	0	0	0	431.1	0	0	0	245.93	336.72	0	0	0	0	0	0	0	0	0	0	0	0	0
	SNORA71D	0	0	0	0	0	0	0	0	0	0	0	43.1	700.78	0	0	37.7	0	0	0	0	0	0	0
	SNORA79	0	0	0	0	0	0	0	82.97	259.61	159.72	0	0	0	0	0	0	0	0	0	0	0	0	0
	SNORA84	0	0	0	0	0	0	0	0	726.95	695.31	0	0	0	0	0	0	0	0	0	0	0	0	0
	SNORD34	0	0	0	0	0	1208.24	0	0	2599.4	7850.86	0	0	0	0	0	0	0	0	0	0	0	0	0
	SPINK1	17533.2	5434.02	9477.76	0	0	0	0	0	0	0	0	0	0	0	0	0	0	0	0	0	1.51	0.53	0.26
	STMN4	0	0	0	0	0	149.02	117.43	0	0	0	0.07	0.54	0	0	0	0	0	0	0	0	0.08	0.14	0.14
	SYNGR3	0	0	0	0	0	93.16	17.92	24.15	0	0	0.12	0.16	0	0	0	0	0	0	0.09	0	0.22	0.22	0.18
	TEX101	0	0	1.73	0	0.1	2.4	0.82	0.13	0	0.23	0.6	0.32	0.67	0	0.08	0.1	0.19	20.87	25.08	11.1	0.17	0.14	0.18
	TGIF2-C20ORF24	0	0	0	0	0	87.79	0	40.17	0	0.61	0.5	7.02	158.36	0	0	0	0	0	0	0	0	0.29	0
	TK1	141.9	1013.95	299.55	421.19	521.97	0	0	114.66	31.52	68.36	341.41	3.26	0	0	0	0	0	0.06	0	0	2.92	3.1	3.26
	TM4SF5	0	0	0	0	0	0	0	0	0	0	0	0	0	0	0	0	0	12.35	0	1.29	0	0	0
	TMED11P	0	0	0	0	0	0	0	0	227.02	307.03	0	0	0	0	0	0	0	0	0	0	0.14	0	0
	TNNI3	0	0	0	0	0	0	0	0	11.35	16.75	88.17	2.37	103.98	0	0	0	0	0	0	0	0	0	0.05
	TNNT1	0	0	0	0	0	82.05	11.72	80.65	0	0.07	3.89	459.72	157.57	0	0	0	0	0	0	0	0.23	0.04	0.04
	TOP2A	0	14.51	0.06	161.53	85.3	0	0	40	0	0.05	2.22	224.63	0.03	0	0	0	0	0	0	0	0.65	0.66	0.44
	TPI1P3	0.24	0.22	0.09	0.73	0.65	0.11	0.05	0.3	0	0.05	0.44	0	0	0.31	0.11	0.13	0	17.2	40.94	0	0.04	0.03	0
	TPX2	0	0	0	286.83	34.77	10.56	0	42.02	0	6.3	146.2	0.35	7.43	0	0	0	0	0	0.75	0	0.5	0.5	0.29
	TROAP	0.03	0	0	1173.05	343.06	0	0	3.24	0	4.85	81.72	9.17	0	0	0	0	0	0	0	0	0.36	0.25	0.41
	TTK	0	0	0	443.76	74.7	0	7.68	21.12	0.69	1.4	0	0.11	0	0	0	0	0	0	0	0.03	0.41	0.41	0.62
	UBE2C	0	258.37	149.97	878.67	537.11	0	51.66	813.75	0	1.47	63.09	61.65	0.17	0	0	0	0	0	0	0	1.66	1.27	1.8
	UBE2T	0	511.63	0.13	451.93	1678.5	0	183.53	647.86	106.09	183.15	964.81	0.86	0.13	0	0	0	0	0	0	0	2.54	2.29	3.5
	UGT1A10	0	0	0	0	0	0	0	0	8.7	12.66	0	1.4	14.08	0	0	0	0	0	0	0	0	0	0
	UGT2B4	41.14	108.41	31.96	0	0	0	0	0	0	0	0.04	0.16	0	0	0	0	0	0	0	0	0.02	0.08	0
	UNC13A	0.07	0	0.02	17.22	10.62	7.6	0.6	0.03	0.11	0.06	0.12	0.22	0.11	0.01	0	0	0	1.79	0.47	0.2	0.04	0.05	0.02
	VTN	0	0	0	0	103.58	50.45	131.83	37.68	0	0	0.1	0.41	0	0	0	0	0	0	0	0	0.3	0.75	0.21
	VTRNA1-1	0	0	1115.09	0	714.06	0	861.34	111.09	0	97.21	445.99	0	0	0	0	0	0	0	0	2625.12	0	0	0
	VTRNA1-2	37396.5	0	11310.1	13260.6	0	112.02	0	677.81	0	1563.66	14620.3	1512.39	1670.27	0	0	0	0	0	5859.31	0	0	0	0
	VTRNA1-3	181463	0	63000.6	0	0	0	2322.94	0	482.02	485.27	74.21	604.96	92.79	0	0	0	0	0	0	0	46.2	0	62.95
